# Supplementary material for: Emerging Aeromonas spp. infections in Europe: characterization of human clinical isolates from German patients
Source: Front Microbiol. 2024 Dec 18;15:1498180. doi: 10.3389/fmicb.2024.1498180 (PMC11688387; doi:10.3389/fmicb.2024.1498180)
Supplement: Supplementary file 1 [file Table_1.xlsx]

## Sheet: WGS and SRA accession
Table S1. Whole genome sequencing of Aeromonas spp. strains (n = 52) from German patients and Sequence Read Archive (SRA) accession.
Strain	Species	WGS		SRA accession
		Instrument model	Design description	Bioproject no.	Biosample no.	Accession no.
21-AL00012	Aeromonas caviae	Illumina MiSeq	Genomic DNA of the isolate was extracted using the PureLink Genomic DNA Mini Kit (Thermo Fisher Scientific). An Illumina sequencing library was prepared using the Nextera XT DNA Sample Preparation Kit. Paired-end sequencing was carried out in 2 x 251-bp cycles on an Illumina MiSeq device using the MiSeq Reagent Kit v3 (600 cycles).	PRJNA1110992	SAMN41379741	SRR29101444
21-AL00013	Aeromonas veronii	Illumina MiSeq	Genomic DNA of the isolate was extracted using the PureLink Genomic DNA Mini Kit (Thermo Fisher Scientific). An Illumina sequencing library was prepared using the Nextera XT DNA Sample Preparation Kit. Paired-end sequencing was carried out in 2 x 301-bp cycles on an Illumina MiSeq device using the MiSeq Reagent Kit v3 (600 cycles).	PRJNA1110992	SAMN41379742	SRR29101443
21-AL00015	Aeromonas caviae	Illumina MiSeq	Genomic DNA of the isolate was extracted using the PureLink Genomic DNA Mini Kit (Thermo Fisher Scientific). An Illumina sequencing library was prepared using the Nextera XT DNA Sample Preparation Kit. Paired-end sequencing was carried out in 2 x 301-bp cycles on an Illumina MiSeq device using the MiSeq Reagent Kit v3 (600 cycles).	PRJNA1110992	SAMN41379743	SRR29101431
21-AL00018	Aeromonas caviae	Illumina MiSeq	Genomic DNA of the isolate was extracted using the PureLink Genomic DNA Mini Kit (Thermo Fisher Scientific). An Illumina sequencing library was prepared using the Nextera XT DNA Sample Preparation Kit. Paired-end sequencing was carried out in 2 x 301-bp cycles on an Illumina MiSeq device using the MiSeq Reagent Kit v3 (600 cycles).	PRJNA1110992	SAMN41379744	SRR29101424
21-AL00021	Aeromonas caviae	Illumina MiSeq	Genomic DNA of the isolate was extracted using the PureLink Genomic DNA Mini Kit (Thermo Fisher Scientific). An Illumina sequencing library was prepared using the Nextera XT DNA Sample Preparation Kit. Paired-end sequencing was carried out in 2 x 301-bp cycles on an Illumina MiSeq device using the MiSeq Reagent Kit v3 (600 cycles).	PRJNA1110992	SAMN41379745	SRR29101410
21-AL00032	Aeromonas salmonicida	Illumina MiSeq	Genomic DNA of the isolate was extracted using the PureLink Genomic DNA Mini Kit (Thermo Fisher Scientific). An Illumina sequencing library was prepared using the Nextera XT DNA Sample Preparation Kit. Paired-end sequencing was carried out in 2 x 301-bp cycles on an Illumina MiSeq device using the MiSeq Reagent Kit v3 (600 cycles).	PRJNA1110992	SAMN41379746	SRR29101398
21-AL00040	Aeromonas sp.	Illumina MiSeq	Genomic DNA of the isolate was extracted using the PureLink Genomic DNA Mini Kit (Thermo Fisher Scientific). An Illumina sequencing library was prepared using the Nextera XT DNA Sample Preparation Kit. Paired-end sequencing was carried out in 2 x 301-bp cycles on an Illumina MiSeq device using the MiSeq Reagent Kit v3 (600 cycles).	PRJNA1110992	SAMN41379747	SRR29101396
21-AL00052	Aeromonas veronii	Illumina MiSeq	Genomic DNA of the isolate was extracted using the PureLink Genomic DNA Mini Kit (Thermo Fisher Scientific). An Illumina sequencing library was prepared using the Nextera XT DNA Sample Preparation Kit. Paired-end sequencing was carried out in 2 x 301-bp cycles on an Illumina MiSeq device using the MiSeq Reagent Kit v3 (600 cycles).	PRJNA1110992	SAMN41379748	SRR29101395
21-AL00065	Aeromonas caviae	NextSeq 500	Genomic DNA of the isolate was extracted using the PureLink Genomic DNA Mini Kit (Thermo Fisher Scientific). An Illumina sequencing library was prepared using the Nextera DNA Flex Kit. Paired-end sequencing was carried out in 2 x 151-bp cycles on an Illumina NextSeq 500 device using the NextSeq 500/550 Mid Output Kit v2.5 (300 cycles).	PRJNA1110992	SAMN41379749	SRR29101394
21-AL00066	Aeromonas caviae	Illumina MiSeq	Genomic DNA of the isolate was extracted using the PureLink Genomic DNA Mini Kit (Thermo Fisher Scientific). An Illumina sequencing library was prepared using the Nextera XT DNA Sample Preparation Kit. Paired-end sequencing was carried out in 2 x 301-bp cycles on an Illumina MiSeq device using the MiSeq Reagent Kit v3 (600 cycles).	PRJNA1110992	SAMN41379750	SRR29101393
21-AL00068	Aeromonas veronii	Illumina MiSeq	Genomic DNA of the isolate was extracted using the PureLink Genomic DNA Mini Kit (Thermo Fisher Scientific). An Illumina sequencing library was prepared using the Nextera XT DNA Sample Preparation Kit. Paired-end sequencing was carried out in 2 x 301-bp cycles on an Illumina MiSeq device using the MiSeq Reagent Kit v3 (600 cycles).	PRJNA1110992	SAMN41379751	SRR29101442
21-AL00070	Aeromonas sp.	NextSeq 500	Genomic DNA of the isolate was extracted using the PureLink Genomic DNA Mini Kit (Thermo Fisher Scientific). An Illumina sequencing library was prepared using the Nextera DNA Flex Kit. Paired-end sequencing was carried out in 2 x 151-bp cycles on an Illumina NextSeq 500 device using the NextSeq 500/550 Mid Output Kit v2.5 (300 cycles).	PRJNA1110992	SAMN41379752	SRR29101441
21-AL00072	Aeromonas caviae	Illumina MiSeq	Genomic DNA of the isolate was extracted using the PureLink Genomic DNA Mini Kit (Thermo Fisher Scientific). An Illumina sequencing library was prepared using the Nextera DNA Flex Kit. Paired-end sequencing was carried out in 2 x 201-bp cycles on an Illumina MiSeq device using the MiSeq Reagent Kit v3 (600 cycles).	PRJNA1110992	SAMN41379753	SRR29101439
21-AL00075	Aeromonas veronii	Illumina MiSeq	Genomic DNA of the isolate was extracted using the PureLink Genomic DNA Mini Kit (Thermo Fisher Scientific). An Illumina sequencing library was prepared using the Nextera DNA Flex Kit. Paired-end sequencing was carried out in 2 x 201-bp cycles on an Illumina MiSeq device using the MiSeq Reagent Kit v3 (600 cycles).	PRJNA1110992	SAMN41379754	SRR29101438
21-AL00076	Aeromonas hydrophila	Illumina MiSeq	Genomic DNA of the isolate was extracted using the PureLink Genomic DNA Mini Kit (Thermo Fisher Scientific). An Illumina sequencing library was prepared using the Nextera DNA Flex Kit. Paired-end sequencing was carried out in 2 x 201-bp cycles on an Illumina MiSeq device using the MiSeq Reagent Kit v3 (600 cycles).	PRJNA1110992	SAMN41379755	SRR29101437
21-AL00078	Aeromonas caviae	Illumina MiSeq	Genomic DNA of the isolate was extracted using the PureLink Genomic DNA Mini Kit (Thermo Fisher Scientific). An Illumina sequencing library was prepared using the Nextera DNA Flex Kit. Paired-end sequencing was carried out in 2 x 201-bp cycles on an Illumina MiSeq device using the MiSeq Reagent Kit v3 (600 cycles).	PRJNA1110992	SAMN41379756	SRR29101440
21-AL00079	Aeromonas sp.	Illumina MiSeq	Genomic DNA of the isolate was extracted using the PureLink Genomic DNA Mini Kit (Thermo Fisher Scientific). An Illumina sequencing library was prepared using the Nextera DNA Flex Kit. Paired-end sequencing was carried out in 2 x 201-bp cycles on an Illumina MiSeq device using the MiSeq Reagent Kit v3 (600 cycles).	PRJNA1110992	SAMN41379757	SRR29101436
21-AL00080	Aeromonas veronii	Illumina MiSeq	Genomic DNA of the isolate was extracted using the PureLink Genomic DNA Mini Kit (Thermo Fisher Scientific). An Illumina sequencing library was prepared using the Nextera DNA Flex Kit. Paired-end sequencing was carried out in 2 x 201-bp cycles on an Illumina MiSeq device using the MiSeq Reagent Kit v3 (600 cycles).	PRJNA1110992	SAMN41379758	SRR29101435
21-AL00081	Aeromonas veronii	Illumina MiSeq	Genomic DNA of the isolate was extracted using the PureLink Genomic DNA Mini Kit (Thermo Fisher Scientific). An Illumina sequencing library was prepared using the Nextera DNA Flex Kit. Paired-end sequencing was carried out in 2 x 201-bp cycles on an Illumina MiSeq device using the MiSeq Reagent Kit v3 (600 cycles).	PRJNA1110992	SAMN41379759	SRR29101434
21-AL00082	Aeromonas hydrophila	Illumina MiSeq	Genomic DNA of the isolate was extracted using the PureLink Genomic DNA Mini Kit (Thermo Fisher Scientific). An Illumina sequencing library was prepared using the Nextera DNA Flex Kit. Paired-end sequencing was carried out in 2 x 201-bp cycles on an Illumina MiSeq device using the MiSeq Reagent Kit v3 (600 cycles).	PRJNA1110992	SAMN41379760	SRR29101433
21-AL00083	Aeromonas veronii	Illumina MiSeq	Genomic DNA of the isolate was extracted using the PureLink Genomic DNA Mini Kit (Thermo Fisher Scientific). An Illumina sequencing library was prepared using the Nextera DNA Flex Kit. Paired-end sequencing was carried out in 2 x 201-bp cycles on an Illumina MiSeq device using the MiSeq Reagent Kit v3 (600 cycles).	PRJNA1110992	SAMN41379761	SRR29101430
21-AL00084	Aeromonas veronii	Illumina MiSeq	Genomic DNA of the isolate was extracted using the PureLink Genomic DNA Mini Kit (Thermo Fisher Scientific). An Illumina sequencing library was prepared using the Nextera DNA Flex Kit. Paired-end sequencing was carried out in 2 x 201-bp cycles on an Illumina MiSeq device using the MiSeq Reagent Kit v3 (600 cycles).	PRJNA1110992	SAMN41379762	SRR29101429
21-AL00085	Aeromonas veronii	NextSeq 500	Genomic DNA of the isolate was extracted using the PureLink Genomic DNA Mini Kit (Thermo Fisher Scientific). An Illumina sequencing library was prepared using the Nextera DNA Flex Kit. Paired-end sequencing was carried out in 2 x 151-bp cycles on an Illumina NextSeq 500 device using the NextSeq 500/550 Mid Output Kit v2.5 (300 cycles).	PRJNA1110992	SAMN41379763	SRR29101432
21-AL00086	Aeromonas caviae	NextSeq 500	Genomic DNA of the isolate was extracted using the PureLink Genomic DNA Mini Kit (Thermo Fisher Scientific). An Illumina sequencing library was prepared using the Nextera DNA Flex Kit. Paired-end sequencing was carried out in 2 x 151-bp cycles on an Illumina NextSeq 500 device using the NextSeq 500/550 Mid Output Kit v2.5 (300 cycles).	PRJNA1110992	SAMN41379764	SRR29101428
21-AL00088	Aeromonas hydrophila	NextSeq 500	Genomic DNA of the isolate was extracted using the PureLink Genomic DNA Mini Kit (Thermo Fisher Scientific). An Illumina sequencing library was prepared using the Nextera DNA Flex Kit. Paired-end sequencing was carried out in 2 x 151-bp cycles on an Illumina NextSeq 500 device using the NextSeq 500/550 Mid Output Kit v2.5 (300 cycles).	PRJNA1110992	SAMN41379765	SRR29101427
21-AL00091	Aeromonas hydrophila	NextSeq 500	Genomic DNA of the isolate was extracted using the PureLink Genomic DNA Mini Kit (Thermo Fisher Scientific). An Illumina sequencing library was prepared using the Nextera DNA Flex Kit. Paired-end sequencing was carried out in 2 x 151-bp cycles on an Illumina NextSeq 500 device using the NextSeq 500/550 Mid Output Kit v2.5 (300 cycles).	PRJNA1110992	SAMN41379766	SRR29101426
21-AL00095	Aeromonas caviae	NextSeq 500	Genomic DNA of the isolate was extracted using the PureLink Genomic DNA Mini Kit (Thermo Fisher Scientific). An Illumina sequencing library was prepared using the Nextera DNA Flex Kit. Paired-end sequencing was carried out in 2 x 151-bp cycles on an Illumina NextSeq 500 device using the NextSeq 500/550 Mid Output Kit v2.5 (300 cycles).	PRJNA1110992	SAMN41379767	SRR29101425
21-AL00096	Aeromonas salmonicida	NextSeq 500	Genomic DNA of the isolate was extracted using the PureLink Genomic DNA Mini Kit (Thermo Fisher Scientific). An Illumina sequencing library was prepared using the Nextera DNA Flex Kit. Paired-end sequencing was carried out in 2 x 151-bp cycles on an Illumina NextSeq 500 device using the NextSeq 500/550 Mid Output Kit v2.5 (300 cycles).	PRJNA1110992	SAMN41379768	SRR29101423
21-AL00103	Aeromonas caviae	NextSeq 500	Genomic DNA of the isolate was extracted using the PureLink Genomic DNA Mini Kit (Thermo Fisher Scientific). An Illumina sequencing library was prepared using the Nextera DNA Flex Kit. Paired-end sequencing was carried out in 2 x 151-bp cycles on an Illumina NextSeq 500 device using the NextSeq 500/550 Mid Output Kit v2.5 (300 cycles).	PRJNA1110992	SAMN41379769	SRR29101422
21-AL00105	Aeromonas caviae	Illumina MiSeq	Genomic DNA of the isolate was extracted using the PureLink Genomic DNA Mini Kit (Thermo Fisher Scientific). An Illumina sequencing library was prepared using the Nextera DNA Flex Kit. Paired-end sequencing was carried out in 2 x 201-bp cycles on an Illumina MiSeq device using the MiSeq Reagent Kit v3 (600 cycles).	PRJNA1110992	SAMN41379770	SRR29101421
21-AL00110	Aeromonas caviae	Illumina MiSeq	Genomic DNA of the isolate was extracted using the PureLink Genomic DNA Mini Kit (Thermo Fisher Scientific). An Illumina sequencing library was prepared using the Nextera DNA Flex Kit. Paired-end sequencing was carried out in 2 x 201-bp cycles on an Illumina MiSeq device using the MiSeq Reagent Kit v3 (600 cycles).	PRJNA1110992	SAMN41379771	SRR29101420
21-AL00111	Aeromonas caviae	Illumina MiSeq	Genomic DNA of the isolate was extracted using the PureLink Genomic DNA Mini Kit (Thermo Fisher Scientific). An Illumina sequencing library was prepared using the Nextera DNA Flex Kit. Paired-end sequencing was carried out in 2 x 201-bp cycles on an Illumina MiSeq device using the MiSeq Reagent Kit v3 (600 cycles).	PRJNA1110992	SAMN41379772	SRR29101419
21-AL00113	Aeromonas caviae	Illumina MiSeq	Genomic DNA of the isolate was extracted using the PureLink Genomic DNA Mini Kit (Thermo Fisher Scientific). An Illumina sequencing library was prepared using the Nextera DNA Flex Kit. Paired-end sequencing was carried out in 2 x 201-bp cycles on an Illumina MiSeq device using the MiSeq Reagent Kit v3 (600 cycles).	PRJNA1110992	SAMN41379773	SRR29101418
21-AL00115	Aeromonas hydrophila	Illumina MiSeq	Genomic DNA of the isolate was extracted using the PureLink Genomic DNA Mini Kit (Thermo Fisher Scientific). An Illumina sequencing library was prepared using the Nextera DNA Flex Kit. Paired-end sequencing was carried out in 2 x 201-bp cycles on an Illumina MiSeq device using the MiSeq Reagent Kit v3 (600 cycles).	PRJNA1110992	SAMN41379774	SRR29101417
21-AL00116	Aeromonas hydrophila	Illumina MiSeq	Genomic DNA of the isolate was extracted using the PureLink Genomic DNA Mini Kit (Thermo Fisher Scientific). An Illumina sequencing library was prepared using the Nextera DNA Flex Kit. Paired-end sequencing was carried out in 2 x 201-bp cycles on an Illumina MiSeq device using the MiSeq Reagent Kit v3 (600 cycles).	PRJNA1110992	SAMN41379775	SRR29101416
21-AL00118	Aeromonas caviae	Illumina MiSeq	Genomic DNA of the isolate was extracted using the PureLink Genomic DNA Mini Kit (Thermo Fisher Scientific). An Illumina sequencing library was prepared using the Nextera DNA Flex Kit. Paired-end sequencing was carried out in 2 x 201-bp cycles on an Illumina MiSeq device using the MiSeq Reagent Kit v3 (600 cycles).	PRJNA1110992	SAMN41379776	SRR29101415
21-AL00124	Aeromonas veronii	Illumina MiSeq	Genomic DNA of the isolate was extracted using the PureLink Genomic DNA Mini Kit (Thermo Fisher Scientific). An Illumina sequencing library was prepared using the Nextera DNA Flex Kit. Paired-end sequencing was carried out in 2 x 201-bp cycles on an Illumina MiSeq device using the MiSeq Reagent Kit v3 (600 cycles).	PRJNA1110992	SAMN41379777	SRR29101414
21-AL00125	Aeromonas encheleia	Illumina MiSeq	Genomic DNA of the isolate was extracted using the PureLink Genomic DNA Mini Kit (Thermo Fisher Scientific). An Illumina sequencing library was prepared using the Nextera DNA Flex Kit. Paired-end sequencing was carried out in 2 x 201-bp cycles on an Illumina MiSeq device using the MiSeq Reagent Kit v3 (600 cycles).	PRJNA1110992	SAMN41379778	SRR29101413
21-AL00126	Aeromonas bestiarum	Illumina MiSeq	Genomic DNA of the isolate was extracted using the PureLink Genomic DNA Mini Kit (Thermo Fisher Scientific). An Illumina sequencing library was prepared using the Nextera DNA Flex Kit. Paired-end sequencing was carried out in 2 x 201-bp cycles on an Illumina MiSeq device using the MiSeq Reagent Kit v3 (600 cycles).	PRJNA1110992	SAMN41379779	SRR29101412
21-AL00128	Aeromonas veronii	Illumina MiSeq	Genomic DNA of the isolate was extracted using the PureLink Genomic DNA Mini Kit (Thermo Fisher Scientific). An Illumina sequencing library was prepared using the Nextera DNA Flex Kit. Paired-end sequencing was carried out in 2 x 201-bp cycles on an Illumina MiSeq device using the MiSeq Reagent Kit v3 (600 cycles).	PRJNA1110992	SAMN41379780	SRR29101411
21-AL00130	Aeromonas hydrophila	Illumina MiSeq	Genomic DNA of the isolate was extracted using the PureLink Genomic DNA Mini Kit (Thermo Fisher Scientific). An Illumina sequencing library was prepared using the Nextera DNA Flex Kit. Paired-end sequencing was carried out in 2 x 201-bp cycles on an Illumina MiSeq device using the MiSeq Reagent Kit v3 (600 cycles).	PRJNA1110992	SAMN41379781	SRR29101409
21-AL00131	Aeromonas veronii	Illumina MiSeq	Genomic DNA of the isolate was extracted using the PureLink Genomic DNA Mini Kit (Thermo Fisher Scientific). An Illumina sequencing library was prepared using the Nextera DNA Flex Kit. Paired-end sequencing was carried out in 2 x 201-bp cycles on an Illumina MiSeq device using the MiSeq Reagent Kit v3 (600 cycles).	PRJNA1110992	SAMN41379782	SRR29101408
21-AL00132	Aeromonas dhakensis	Illumina MiSeq	Genomic DNA of the isolate was extracted using the PureLink Genomic DNA Mini Kit (Thermo Fisher Scientific). An Illumina sequencing library was prepared using the Nextera DNA Flex Kit. Paired-end sequencing was carried out in 2 x 201-bp cycles on an Illumina MiSeq device using the MiSeq Reagent Kit v3 (600 cycles).	PRJNA1110992	SAMN41379783	SRR29101407
21-AL00133	Aeromonas veronii	Illumina MiSeq	Genomic DNA of the isolate was extracted using the PureLink Genomic DNA Mini Kit (Thermo Fisher Scientific). An Illumina sequencing library was prepared using the Nextera DNA Flex Kit. Paired-end sequencing was carried out in 2 x 201-bp cycles on an Illumina MiSeq device using the MiSeq Reagent Kit v3 (600 cycles).	PRJNA1110992	SAMN41379784	SRR29101406
21-AL00134	Aeromonas veronii	Illumina MiSeq	Genomic DNA of the isolate was extracted using the PureLink Genomic DNA Mini Kit (Thermo Fisher Scientific). An Illumina sequencing library was prepared using the Nextera DNA Flex Kit. Paired-end sequencing was carried out in 2 x 201-bp cycles on an Illumina MiSeq device using the MiSeq Reagent Kit v3 (600 cycles).	PRJNA1110992	SAMN41379785	SRR29101405
21-AL00136	Aeromonas veronii	Illumina MiSeq	Genomic DNA of the isolate was extracted using the PureLink Genomic DNA Mini Kit (Thermo Fisher Scientific). An Illumina sequencing library was prepared using the Nextera DNA Flex Kit. Paired-end sequencing was carried out in 2 x 201-bp cycles on an Illumina MiSeq device using the MiSeq Reagent Kit v3 (600 cycles).	PRJNA1110992	SAMN41379786	SRR29101404
21-AL00137	Aeromonas hydrophila	Illumina MiSeq	Genomic DNA of the isolate was extracted using the PureLink Genomic DNA Mini Kit (Thermo Fisher Scientific). An Illumina sequencing library was prepared using the Nextera DNA Flex Kit. Paired-end sequencing was carried out in 2 x 201-bp cycles on an Illumina MiSeq device using the MiSeq Reagent Kit v3 (600 cycles).	PRJNA1110992	SAMN41379787	SRR29101403
21-AL00139	Aeromonas caviae	Illumina MiSeq	Genomic DNA of the isolate was extracted using the PureLink Genomic DNA Mini Kit (Thermo Fisher Scientific). An Illumina sequencing library was prepared using the Nextera DNA Flex Kit. Paired-end sequencing was carried out in 2 x 201-bp cycles on an Illumina MiSeq device using the MiSeq Reagent Kit v3 (600 cycles).	PRJNA1110992	SAMN41379788	SRR29101402
21-AL00140	Aeromonas hydrophila	Illumina MiSeq	Genomic DNA of the isolate was extracted using the PureLink Genomic DNA Mini Kit (Thermo Fisher Scientific). An Illumina sequencing library was prepared using the Nextera DNA Flex Kit. Paired-end sequencing was carried out in 2 x 201-bp cycles on an Illumina MiSeq device using the MiSeq Reagent Kit v3 (600 cycles).	PRJNA1110992	SAMN41379789	SRR29101400
21-AL00141	Aeromonas veronii	Illumina MiSeq	Genomic DNA of the isolate was extracted using the PureLink Genomic DNA Mini Kit (Thermo Fisher Scientific). An Illumina sequencing library was prepared using the Nextera DNA Flex Kit. Paired-end sequencing was carried out in 2 x 201-bp cycles on an Illumina MiSeq device using the MiSeq Reagent Kit v3 (600 cycles).	PRJNA1110992	SAMN41379790	SRR29101399
21-AL00142	Aeromonas veronii	Illumina MiSeq	Genomic DNA of the isolate was extracted using the PureLink Genomic DNA Mini Kit (Thermo Fisher Scientific). An Illumina sequencing library was prepared using the Nextera DNA Flex Kit. Paired-end sequencing was carried out in 2 x 201-bp cycles on an Illumina MiSeq device using the MiSeq Reagent Kit v3 (600 cycles).	PRJNA1110992	SAMN41379791	SRR29101401
21-AL00143	Aeromonas veronii	Illumina MiSeq	Genomic DNA of the isolate was extracted using the PureLink Genomic DNA Mini Kit (Thermo Fisher Scientific). An Illumina sequencing library was prepared using the Nextera DNA Flex Kit. Paired-end sequencing was carried out in 2 x 201-bp cycles on an Illumina MiSeq device using the MiSeq Reagent Kit v3 (600 cycles).	PRJNA1110992	SAMN41379792	SRR29101397
