# Supplementary material for: Emerging Aeromonas spp. infections in Europe: characterization of human clinical isolates from German patients
Source: Front Microbiol. 2024 Dec 18;15:1498180. doi: 10.3389/fmicb.2024.1498180 (PMC11688387; doi:10.3389/fmicb.2024.1498180)
Supplement: Supplementary file 2 [file Table_2.xlsx]

## Sheet: Summary Table
Table S2. Presence/absence of virulence determinants in Aeromonas spp. strains (n = 52) from German patients (n = 51).
Presence/absence analysis of genetic virulence determinants was performed using the Bacterial Characterization (BakCharak) Pipeline (https://gitlab.com/bfr_bioinformatics/bakcharak; v3.0.4)
that implemented the ABRicate tool (https://github.com/tseemann/abricate; v1.0.1) with a manually curated database of the virulence factor database (VFDB) (http://www.mgc.ac.cn/VFs/).
The database was derived from the VFDB DNA full dataset (setB) and only included Aeromonas-specific virulence genes. In BakCharak analysis, fasta sequences of the Aeromonas spp. strains
from German patients served as input files. For in silico predictions, a gene identity level of ≥80% and a gene coverage level of ≥50% was used. Virulence genes detected in at least one isolate
are given below. The coloring indicates the functional category: adherence (purple), effector delivery system (turquoise), exotoxin (red), nutritional/metabolic factor (orange), and motility (light green).
Numbers in gene columns designate gene coverage values. Gene identity values are detailed in the worksheets of the respective isolates (see sheets "21-ALXXXXX"). Present virulence genes
are marked beige.
Presence assessment of selected major virulence factors was performed manually under standardized conditions (see sheet "Assessment Key"). Results in assessment columns represent the number
of virulence genes detected and the resulting assessment category for the virulence factor: probably complete (c), partial (p), and absent (a).
			Flp type IV pili														MSHA type IV pili																		Tap type IV pili
Strain	Speciesb	Source codec	flp1	flpA	flpB	flpC	flpD	flpE	flpF	flpG	flpH	flpI	flpJ	flpK	flpL	Presence assessment	mshA	mshB	mshC	mshD	mshE	mshF	mshG	mshI	mshI1	mshJ	mshK	mshL	mshM	mshN	mshO	mshP	mshQ	Presence assessment	ASA_RS18105	tapB	tapC	tapD	tapF	tapM	tapN	tapO	tapP	tapQ	tapT	tapU	tapV	tapW	tapY1
21-AL00012	Aeromonas caviae	C-G-cr-int	0	0	0	0	0	0	0	0	0	0	0	0	0	a(0)	0	91.67	0	0	100	0	99.92	98.26	0	0	0	97.19	99.89	0	0	0	0	p(6)	/	100	100	94.5	100	0	0	0	0	99.59	100	99.82	0	99.74	0
21-AL00013	Aeromonas veronii	C-G-int	100	100	100	100	100	100	100	100	100	100	100	100	100	c(13)	0	99.4	0	100	100	100	99.84	100	100	100	100	100	100	98.63	100	100	0	c(14)	/	100	100	100	100	100	100	100	100	100	100	100	100	100	0
21-AL00015	Aeromonas caviae	C-G-cr-int	0	0	0	0	0	0	0	0	0	0	0	0	0	a(0)	0	91.67	96.36	100	100	0	99.84	98.26	0	0	0	99.82	99.78	0	100	100	0	p(10)	/	100	100	94.5	100	0	0	0	0	99.59	100	99.82	0	99.74	0
21-AL00018	Aeromonas caviae	C-G-ext	0	0	0	0	0	0	0	0	0	0	0	0	0	a(0)	0	91.67	0	0	100	0	99.1	98.26	0	0	0	99.82	99.89	0	0	0	0	p(6)	/	100	100	94.5	100	0	0	0	0	99.5	100	99.64	0	98.42	0
21-AL00021	Aeromonas caviae	C-G-cr-int	0	0	0	0	0	0	0	0	0	0	0	0	0	a(0)	0	0	0	0	0	0	0	0	0	0	0	0	0	0	0	0	0	a(0)	/	100	100	94.5	100	0	0	0	0	99.59	100	99.64	0	99.74	0
21-AL00032	Aeromonas salmonicida	C-G-ncr-int	100	100	100	99.13	100	100	100	100	100	99.48	99.79	97.05	100	c(13)	0	100	0	100	100	98.28	99.84	100	100	100	100	100	100	96.12	100	100	0	c(14)	100	100	100	100	99.12	100	100	100	0	100	100	100	100	100	100
21-AL00040	Aeromonas sp.	C-G-ncr-int	0	0	0	0	0	0	0	0	0	0	0	0	0	a(0)	0	91.67	0	0	100	0	99.84	98.26	0	97.38	0	99.7	99.44	0	0	0	0	p(7)	/	100	98.63	96.33	100	0	0	98.67	95.67	97.28	100	99.82	0	99.65	0
21-AL00052	Aeromonas veronii	C-G-ncr-int	0	0	0	0	0	0	0	0	0	0	0	0	0	a(0)	0	100	96.36	100	100	100	100	100	100	100	100	99.94	100	100	100	100	0	c(15)	/	100	100	100	100	100	100	100	100	100	100	100	100	100	100
21-AL00065	Aeromonas caviae	C-G-ncr-ext	0	0	0	0	0	0	0	0	0	0	0	0	0	a(0)	0	91.67	96.36	100	100	0	99.92	98.26	0	0	0	99.7	99.89	0	100	100	0	p(10)	/	100	100	94.5	100	0	0	0	0	97.37	100	99.82	0	98.95	0
21-AL00066	Aeromonas caviae	C-G-ncr-int	0	0	0	0	0	0	0	0	0	0	0	0	0	a(0)	0	91.67	0	0	100	0	99.43	98.26	0	0	0	99.82	100	0	0	0	0	p(6)	/	100	100	94.5	100	0	91.19	0	0	97.37	100	99.64	0	99.74	0
21-AL00068	Aeromonas veronii	C-G-ncr-ext	0	0	0	0	0	0	0	0	0	0	0	0	0	a(0)	0	100	96.36	100	100	100	100	100	100	100	100	100	100	100	100	97.65	0	c(15)	/	100	100	100	100	100	100	100	100	100	100	100	100	100	0
21-AL00070	Aeromonas sp.	C-G-cr-int	0	0	0	0	0	0	0	0	0	0	0	0	0	a(0)	0	91.67	0	0	100	0	99.43	98.26	0	97.38	0	99.7	99.89	0	0	0	0	p(7)	/	100	98.63	96.68	100	0	0	98.67	95.67	97.32	100	99.82	0	99.65	0
21-AL00072	Aeromonas caviae	C-G-ncr-int	0	0	0	0	0	0	0	0	0	0	0	0	0	a(0)	0	91.67	0	0	100	0	99.84	98.26	0	0	0	99.82	99.89	0	0	0	0	p(6)	/	100	100	94.5	100	0	0	0	0	99.59	100	99.82	0	98.95	0
21-AL00075	Aeromonas veronii	C-G-ncr-ext	0	0	0	0	0	0	0	0	0	0	0	0	0	a(0)	0	99.4	95.53	100	100	100	100	100	100	100	100	100	100	100	100	97.65	0	c(15)	/	100	100	100	100	100	100	100	100	100	100	100	100	100	100
21-AL00076	Aeromonas hydrophila	C-G-ncr-ext	0	0	0	0	0	0	0	0	0	0	0	0	0	a(0)	0	100	96.41	99.47	100	100	100	100	100	100	100	100	99.33	100	100	99.36	0	c(15)	99.58	99.48	100	100	100	100	100	100	100	100	100	100	100	100	0
21-AL00078	Aeromonas caviae	C-G-ncr-int	0	0	0	0	0	0	0	0	0	0	0	0	0	a(0)	0	91.67	0	0	100	0	99.84	98.26	0	0	0	99.82	99.89	0	0	0	0	p(6)	/	100	100	94.5	100	0	0	0	0	99.59	100	99.64	0	99.74	0
21-AL00079	Aeromonas sp.	C-G-ncr-int	0	0	0	0	0	0	0	0	0	0	0	0	0	a(0)	0	91.67	0	0	100	0	99.43	99.77	0	97.38	0	99.7	99.44	0	0	0	0	p(7)	/	100	98.63	96.33	100	0	0	98.67	95.67	97.14	100	99.82	0	99.74	0
21-AL00080	Aeromonas veronii	C-G-ncr-ext	0	0	0	0	0	0	0	0	0	0	0	0	0	a(0)	0	100	96.57	100	100	100	100	100	100	100	100	0	100	98.63	100	100	0	c(14)	/	100	100	100	100	100	100	100	100	100	100	100	98.64	100	100
21-AL00081	Aeromonas veronii	C-G-ncr-int	0	0	0	0	0	0	0	0	0	0	0	0	0	a(0)	0	99.4	95.53	100	100	100	100	100	100	100	100	0	100	100	100	97.65	0	c(14)	/	100	100	100	100	100	100	100	100	100	100	100	100	100	100
21-AL00082	Aeromonas hydrophila	C-G-ncr-ext	0	0	0	0	0	0	0	0	0	0	0	0	0	a(0)	0	100	100	99.47	100	100	100	100	100	100	100	100	100	100	100	100	99.86	c(16)	99.58	99.48	100	100	100	100	98.45	100	100	100	100	100	100	100	100
21-AL00083	Aeromonas veronii	C-G-ncr-int	0	0	0	0	0	0	0	0	0	0	0	0	0	a(0)	100	100	100	100	100	100	100	100	100	100	100	98.92	100	100	100	100	0	c(16)	/	100	100	100	100	100	100	100	100	99.19	100	100	100	100	100
21-AL00084	Aeromonas veronii	C-G-ncr-int	0	0	0	0	0	0	0	0	0	0	0	0	0	a(0)	0	99.4	96.36	100	100	100	100	100	100	100	100	0	100	100	0	0	0	p(12)	/	100	100	100	100	100	100	100	100	100	100	100	100	100	98.96
21-AL00085	Aeromonas veronii	C-G-ncr-int	0	0	0	0	0	0	0	0	0	0	0	0	0	a(0)	0	100	0	100	100	100	100	100	100	100	100	0	100	99.91	100	100	0	p(13)	/	100	100	100	100	100	100	100	100	100	100	100	100	100	100
21-AL00086	Aeromonas caviae	C-G-ncr-ext	0	0	0	0	0	0	0	0	0	0	0	0	0	a(0)	0	91.67	0	0	100	0	99.84	98.26	0	0	0	99.82	99.89	0	0	0	0	p(6)	/	100	100	94.5	100	0	91.19	0	0	99.59	100	99.64	0	99.56	0
21-AL00088	Aeromonas hydrophila	C-G-ncr-ext	0	0	0	0	0	0	0	0	0	0	0	0	0	a(0)	0	100	98.58	99.47	100	100	100	100	100	100	100	0	100	99.73	100	99.36	99.84	c(15)	99.29	99.94	100	100	100	100	100	100	100	100	100	100	100	100	100
21-AL00091	Aeromonas hydrophila	C-G-ext	0	0	0	0	0	0	0	0	0	0	0	0	0	a(0)	0	100	98.17	100	100	100	100	100	100	100	100	100	100	100	100	100	100	c(16)	99.58	99.94	100	100	100	100	100	100	100	100	100	100	100	100	100
21-AL00095	Aeromonas caviae	C-G-ncr-ext	0	0	0	0	0	0	0	0	0	0	0	0	0	a(0)	0	91.67	0	0	100	0	98.28	98.26	0	0	0	0	99.89	0	0	0	0	p(5)	/	100	100	94.5	100	0	0	0	0	99.5	100	99.64	0	98.42	0
21-AL00096	Aeromonas salmonicida	C-G-ncr-ext	100	100	98.99	99.13	100	100	100	100	100	99.48	99.79	97.05	100	c(13)	0	100	0	100	100	98.28	100	100	100	100	100	100	100	95.66	93.76	0	0	p(13)	100	100	100	100	99.12	100	100	100	100	100	100	100	100	100	100
21-AL00103	Aeromonas caviae	C-G-ncr-ext	0	0	0	0	0	0	0	0	0	0	0	0	0	a(0)	0	91.22	0	0	100	0	99.92	98.15	0	0	0	99.82	99.55	0	0	0	0	p(6)	/	100	100	94.5	100	0	0	0	0	99.59	100	99.64	0	98.42	0
21-AL00105	Aeromonas caviae	C-G-ncr-int	0	0	0	0	0	0	0	0	0	0	0	0	0	a(0)	0	91.67	0	0	100	0	99.84	98.26	0	0	0	99.82	99.89	0	0	0	0	p(6)	/	100	100	94.5	100	0	91.19	0	0	99.59	100	99.64	0	99.56	0
21-AL00110	Aeromonas caviae	C-G-ncr-int	0	0	0	0	0	0	0	0	0	0	0	0	0	a(0)	0	91.67	0	0	100	0	99.18	98.15	0	0	0	99.76	99.89	0	0	0	0	p(6)	/	100	100	94.5	100	0	91.19	0	0	97.37	100	99.64	0	99.74	0
21-AL00111	Aeromonas caviae	C-G-cr-int	0	0	0	0	0	0	0	0	0	0	0	0	0	a(0)	0	91.67	0	0	100	0	99.43	98.26	0	0	0	99.82	99.89	0	0	0	0	p(6)	/	100	100	94.5	100	0	91.19	0	0	99.5	100	99.82	0	98.42	0
21-AL00113	Aeromonas caviae	C-G-cr-int	0	0	0	0	0	0	0	0	0	0	0	0	0	a(0)	0	91.67	0	0	100	0	99.92	98.26	0	0	0	97.19	99.89	0	0	0	0	p(6)	/	100	100	94.5	100	0	91.19	0	0	97.37	100	99.82	0	98.95	0
21-AL00115	Aeromonas hydrophila	C-G-ncr-int	0	0	0	0	0	0	0	0	0	0	0	0	0	a(0)	100	100	99.4	99.47	100	100	100	100	100	100	100	99.76	100	100	100	0	0	c(15)	99.58	99.94	100	100	100	100	100	100	100	100	100	99.91	99.95	99.91	100
21-AL00116	Aeromonas hydrophila	C-G-ncr-ext	0	0	0	0	0	0	0	0	0	0	0	0	0	a(0)	0	100	99.4	99.47	100	100	100	100	100	100	100	100	100	100	100	99.36	100	c(16)	99.58	99.48	100	100	100	100	100	100	100	100	100	100	97.68	100	100
21-AL00118	Aeromonas caviae	C-G-cr-int	0	0	0	0	0	0	0	0	0	0	0	0	0	a(0)	0	91.37	0	0	100	0	99.92	98.15	0	0	0	97.13	99.89	0	0	0	0	p(6)	/	100	100	94.5	100	0	91.19	0	0	97.37	100	99.82	0	99.74	0
21-AL00124	Aeromonas veronii	C-G-ncr-ext	100	100	100	100	100	100	100	100	100	100	100	100	100	c(13)	0	100	0	100	100	100	99.84	100	100	100	100	100	100	98.63	100	99.77	0	c(14)	/	100	100	100	100	100	100	100	100	100	100	100	100	100	100
21-AL00125a	Aeromonas encheleia	C-G-ncr-ext	0	0	0	0	0	0	0	0	0	0	0	0	0	a(0)	0	91.07	0	0	99.82	0	100	99.88	100	98.77	0	99.1	99.89	0	0	0	0	p(8)	/	100	100	96.45	100	0	98.45	98.17	0	99.23	99.9	100	0	99.82	0
21-AL00126a	Aeromonas bestiarum	C-G-ncr-ext	100	100	100	100	100	100	100	100	100	100	100	100	100	c(13)	0	100	0	99.29	100	0	100	100	100	100	100	99.64	99.89	97.65	98.42	0	86.03	p(13)	99.58	100	100	97.02	99.12	100	100	99.83	97.93	100	100	100	100	99.82	100
21-AL00128	Aeromonas veronii	C-G-ncr-int	0	0	0	0	0	0	0	0	0	0	0	0	0	a(0)	0	100	0	100	100	100	100	100	100	100	100	98.92	100	98.63	100	97.65	0	c(14)	/	100	100	100	100	100	100	100	100	100	100	100	100	100	0
21-AL00130	Aeromonas hydrophila	C-G-ncr-ext	0	0	0	0	0	0	0	0	0	0	0	0	0	a(0)	0	100	100	99.47	100	100	100	100	100	100	100	100	100	100	100	100	99.86	c(16)	99.58	99.48	100	100	100	100	98.45	100	100	100	100	100	100	100	100
21-AL00131	Aeromonas veronii	C-G-ncr-int	100	100	100	100	100	100	100	100	100	100	100	100	100	c(13)	100	100	0	100	100	100	100	100	100	100	100	98.92	100	100	100	100	0	c(15)	/	100	100	100	100	100	100	100	100	100	100	100	100	100	100
21-AL00132	Aeromonas dhakensis	C-G-ncr-ext	0	0	0	0	0	0	0	0	0	0	0	0	0	a(0)	0	100	96.41	99.29	100	100	100	100	100	100	100	99.34	100	100	100	100	0	c(15)	99.58	100	100	100	100	100	100	100	100	100	100	100	99.18	100	100
21-AL00133	Aeromonas veronii	C-G-cr-int	0	0	0	0	0	0	0	0	0	0	0	0	0	a(0)	0	100	0	100	100	100	100	100	100	100	100	0	100	99.91	100	100	0	p(13)	/	100	100	100	100	100	100	100	100	100	100	100	100	100	100
21-AL00134	Aeromonas veronii	C-G-cr-int	100	100	100	100	100	100	100	100	100	100	100	100	100	c(13)	0	100	96.36	100	100	100	100	100	100	100	100	98.92	100	100	100	98.36	0	c(15)	/	100	100	100	100	100	100	100	100	100	100	100	100	100	100
21-AL00136	Aeromonas veronii	C-G-ncr-int	100	100	100	100	100	100	100	100	100	100	100	100	100	c(13)	0	100	96.36	0	100	100	100	100	100	100	100	100	100	100	97.42	100	0	c(14)	/	100	100	100	100	100	100	100	100	100	100	100	99.73	100	0
21-AL00137	Aeromonas hydrophila	C-G-cr-ext	0	0	0	0	0	0	0	0	0	0	0	0	0	a(0)	100	100	99.4	99.47	100	100	100	100	100	100	100	99.82	100	100	100	99.36	86.11	c(17)	99.58	99.94	100	100	100	100	100	100	100	100	100	100	100	100	100
21-AL00139	Aeromonas caviae	C-G-cr-int	0	0	0	0	0	0	0	0	0	0	0	0	0	a(0)	0	91.67	0	0	100	0	99.43	98.15	0	0	0	97.19	99.89	0	0	0	0	p(6)	/	100	100	94.5	100	0	0	0	0	99.59	100	99.64	0	99.74	0
21-AL00140	Aeromonas hydrophila	C-G-cr-ext	0	0	0	0	0	0	0	0	0	0	0	0	0	a(0)	0	100	100	100	100	100	100	100	100	100	100	99.88	100	99.45	100	99.36	100	c(16)	99.58	99.48	100	100	100	100	100	100	100	100	100	100	99.95	100	100
21-AL00141	Aeromonas veronii	C-G-ncr-ext	0	0	0	0	0	0	0	0	0	0	0	0	0	a(0)	0	99.4	96.36	99.64	100	100	100	100	100	100	100	100	100	98.63	100	100	0	c(15)	/	100	100	100	100	100	100	100	100	100	100	100	100	100	100
21-AL00142	Aeromonas veronii	C-G-ncr-int	100	100	100	100	100	100	100	100	100	100	100	100	100	c(13)	0	100	0	100	100	100	99.84	100	100	100	100	98.92	100	97.81	100	100	0	c(14)	/	100	100	100	100	100	100	100	100	100	100	100	100	100	100
21-AL00143	Aeromonas veronii	C-G-ncr-int	0	0	0	0	0	0	0	0	0	0	0	0	0	a(0)	0	99.4	95.53	100	100	100	100	100	100	100	100	99.82	100	100	100	97.65	0	c(15)	/	100	100	100	100	100	100	100	100	100	100	100	100	100	100
a Isolates from the same patient.
b Whole genome sequence (WGS)-based species results were obtained as part of this study and are explained in detail in Supplementary Table S3.
c C, clinical; G, Germany; cr, coastal region; ncr, non-coastal region; int, intestinal; ext, extraintestinal.
d The strains 21-AL00032, 21-AL00096, 21-AL00126, and 21-AL00137 were manually screened for the rtxA gene, as additional genes of the rtx cluster were present. Three strains were positive with a lower identity (21-AL00096, 21-AL00126, and 21-AL00137).
[truncated: 230 more columns]

## Sheet: Assessment Key
Functional category	Virulence factora	Number of genes studied	Assessment of the presence of the virulence factor (category) based on the percentage and the absolute number of genes detectedb
			probably complete (c) ≥80% of the genes were detected	partial (p) >0% to <80% of the genes were detected	absent (a) 0% of the genes were detected
Adherence	Flp type IV pili	13	≥10	>0 to <10	0
	MSHA type IV pili	17	≥14	>0 to <14	0
	Tap type IV pili	23	≥18	>0 to <18	0
	Type I pili	5	≥4	>0 to <4	0
Effector delivery system	Exe T2SS	14	≥11	>0 to <11	0
	T3SS (including secreted effectors)	47	≥38	>0 to <38	0
	T6SS (including secreted effectors)	25	≥20	>0 to <20	0
Exotoxin	Aerolysin	4	Strains were considered aerolysin-positive if the aerolysin A gene (aerA) and/or at least one of the three aerolysin-like hemolysin (ALH) genes tested (AAC44637, AAN77507, ABJ52834) were present.
	Extracellular hemolysin AHH1	1	1	N/A	0
	Heat-stable cytotonic enterotoxin, Ast	1	1	N/A	0
	Hemolysin HlyA	1	1	N/A	0
	Hemolysin III	1	1	N/A	0
	RtxA	6	≥5	>0 to <5	0
	Thermostable hemolysin	1	1	N/A	0
Nutritional/Metabolic factor	Amonabactin	1	1	N/A	0
	Heme uptake system	9	≥7	>0 to <7	0
Motility	Polar and/or lateral flagella	119	ND	ND	ND
aFlp, fimbrial low-molecular weight protein; MSHA, mannose-sensitive hemagglutinin; RtxA, repeat in toxin A; Tap, type IV Aeromonas pilus; T2SS, type II secretion system; T3SS, type III secretion system; T6SS, type VI secretion system.
bN/A, not applicable; ND, not determined.

## Sheet: 21-AL00012
#FILE	SEQUENCE	START	END	STRAND	GENE	COVERAGE	COVERAGE_MAP	GAPS	%COVERAGE	%IDENTITY	DATABASE	ACCESSION	PRODUCT	RESISTANCE
21-AL00012.fasta	contig00001	58864	59695	-	tapD	29-857/873	========/======	5/11	94.50	81.94	vfdb_aeromonas_setB	WP_011707571	VFG038316 (tapD/pilD) prepilin peptidase [Tap type IV pili (VF0475) - Adherence (VFC0001)] [Aeromonas hydrophila subsp. hydrophila ATCC 7966]	Adherence
21-AL00012.fasta	contig00001	59801	61042	-	tapC	1-1242/1242	===============	0/0	100.00	86.15	vfdb_aeromonas_setB	WP_016352169	VFG038436 (tapC) type IV fimbrial assembly protein PilC-like [Tap type IV pili (VF0475) - Adherence (VFC0001)] [Aeromonas hydrophila ML09-119]	Adherence
21-AL00012.fasta	contig00001	61170	62876	-	tapB	1-1707/1707	===============	0/0	100.00	86.94	vfdb_aeromonas_setB	WP_005314160	VFG038433 (tapB) type IV pilus assembly ATPase PilB-like [Tap type IV pili (VF0475) - Adherence (VFC0001)] [Aeromonas salmonicida subsp. salmonicida A449]	Adherence
21-AL00012.fasta	contig00001	124787	125368	-	tppF	19-600/612	===============	0/0	95.10	81.10	vfdb_aeromonas_setB	WP_005320404	VFG038498 (tppF) type IV pilus pseudopilin [Tap type IV pili (VF0475) - Adherence (VFC0001)] [Aeromonas salmonicida subsp. salmonicida A449]	Adherence
21-AL00012.fasta	contig00001	150976	152085	-	tapU	1-1110/1110	========/======	2/4	99.82	86.69	vfdb_aeromonas_setB	WP_011707390	VFG038467 (tapU) twitching ATPase [Tap type IV pili (VF0475) - Adherence (VFC0001)] [Aeromonas hydrophila subsp. hydrophila ATCC 7966]	Adherence
21-AL00012.fasta	contig00001	152109	153143	-	tapT	1-1035/1035	===============	0/0	100.00	90.05	vfdb_aeromonas_setB	WP_011707389	VFG038463 (tapT) twitching ATPase [Tap type IV pili (VF0475) - Adherence (VFC0001)] [Aeromonas hydrophila subsp. hydrophila ATCC 7966]	Adherence
21-AL00012.fasta	contig00001	177849	178396	+	motX	53-600/600	.==============	0/0	91.33	84.67	vfdb_aeromonas_setB	WP_016349413	VFG038618 (motX) sodium-type flagellar motor component [Polar flagella (VF0473) - Motility (VFC0204)] [Aeromonas hydrophila subsp. hydrophila ATCC 7966]	Motility
21-AL00012.fasta	contig00002	48206	50297	-	ASA	1-2092/2094	========/======	2/2	99.86	86.29	vfdb_aeromonas_setB	WP_005311744	VFG044242 (ASA_RS16540) TonB-dependent hemoglobin/transferrin/lactoferrin family receptor [Heme uptake system (VF0650) - Nutritional/Metabolic factor (VFC0272)] [Aeromonas salmonicida subsp. salmonicida A449]	Nutritional/Metabolic_factor
21-AL00012.fasta	contig00002	51477	52028	+	ASA	1-552/552	===============	0/0	100.00	82.97	vfdb_aeromonas_setB	WP_005311738	VFG044244 (ASA_RS16550) cysteine hydrolase [Heme uptake system (VF0650) - Nutritional/Metabolic factor (VFC0272)] [Aeromonas salmonicida subsp. salmonicida A449]	Nutritional/Metabolic_factor
21-AL00012.fasta	contig00002	52068	52474	+	ASA	1-404/405	========/======	3/5	99.51	80.39	vfdb_aeromonas_setB	WP_005311736	VFG044245 (ASA_RS16555) hypothetical protein [Heme uptake system (VF0650) - Nutritional/Metabolic factor (VFC0272)] [Aeromonas salmonicida subsp. salmonicida A449]	Nutritional/Metabolic_factor
21-AL00012.fasta	contig00002	52540	53097	-	hutZ	1-558/558	===============	0/0	100.00	86.92	vfdb_aeromonas_setB	WP_005311733	VFG044246 (hutZ) heme utilization protein HutZ [Heme uptake system (VF0650) - Nutritional/Metabolic factor (VFC0272)] [Aeromonas salmonicida subsp. salmonicida A449]	Nutritional/Metabolic_factor
21-AL00012.fasta	contig00002	53094	53606	-	hutX	1-513/513	===============	0/0	100.00	87.33	vfdb_aeromonas_setB	WP_005311732	VFG044247 (hutX) heme utilization cystosolic carrier protein HutX [Heme uptake system (VF0650) - Nutritional/Metabolic factor (VFC0272)] [Aeromonas salmonicida subsp. salmonicida A449]	Nutritional/Metabolic_factor
21-AL00012.fasta	contig00002	53774	54619	+	ASA	1-840/840	========/======	8/22	99.05	80.68	vfdb_aeromonas_setB	WP_005311729	VFG044248 (ASA_RS16570) ABC transporter substrate-binding protein [Heme uptake system (VF0650) - Nutritional/Metabolic factor (VFC0272)] [Aeromonas salmonicida subsp. salmonicida A449]	Nutritional/Metabolic_factor
21-AL00012.fasta	contig00002	54617	55647	+	ASA	2-1032/1032	===============	0/0	99.90	86.03	vfdb_aeromonas_setB	WP_011899038	VFG044249 (ASA_RS16575) iron ABC transporter permease [Heme uptake system (VF0650) - Nutritional/Metabolic factor (VFC0272)] [Aeromonas salmonicida subsp. salmonicida A449]	Nutritional/Metabolic_factor
21-AL00012.fasta	contig00002	55706	56454	+	ASA	41-789/789	========/======	2/2	94.80	83.07	vfdb_aeromonas_setB	WP_005311724	VFG044250 (ASA_RS16580) heme ABC transporter ATP-binding protein [Heme uptake system (VF0650) - Nutritional/Metabolic factor (VFC0272)] [Aeromonas salmonicida subsp. salmonicida A449]	Nutritional/Metabolic_factor
21-AL00012.fasta	contig00003	80161	81745	-	exeA	1-1585/1647	===============	0/0	96.24	87.07	vfdb_aeromonas_setB	WP_164927751	VFG037929 (exeA) general secretion pathway protein A [Exe T2SS (VF0478) - Effector delivery system (VFC0086)] [Aeromonas hydrophila subsp. hydrophila ATCC 7966]	Effector_delivery_system
21-AL00012.fasta	contig00003	93654	94580	+	exeC	1-924/924	========/======	6/15	99.35	83.71	vfdb_aeromonas_setB	WP_011704539	VFG038268 (exeC) general secretion pathway protein C [Exe T2SS (VF0478) - Effector delivery system (VFC0086)] [Aeromonas hydrophila subsp. hydrophila ATCC 7966]	Effector_delivery_system
21-AL00012.fasta	contig00003	94602	96590	+	exeD	1-1995/2034	========/======	6/14	97.59	86.94	vfdb_aeromonas_setB	WP_011704540	VFG038272 (exeD) general secretion pathway protein D [Exe T2SS (VF0478) - Effector delivery system (VFC0086)] [Aeromonas hydrophila subsp. hydrophila ATCC 7966]	Effector_delivery_system
21-AL00012.fasta	contig00003	96656	98161	+	exeE	1-1506/1506	===============	0/0	100.00	92.56	vfdb_aeromonas_setB	WP_011704541	VFG038276 (exeE) general secretory pathway protein E [Exe T2SS (VF0478) - Effector delivery system (VFC0086)] [Aeromonas hydrophila subsp. hydrophila ATCC 7966]	Effector_delivery_system
21-AL00012.fasta	contig00003	98163	99381	+	exeF	1-1219/1221	========/======	2/4	99.67	92.71	vfdb_aeromonas_setB	WP_011704542	VFG038280 (exeF) general secretion pathway protein F [Exe T2SS (VF0478) - Effector delivery system (VFC0086)] [Aeromonas hydrophila subsp. hydrophila ATCC 7966]	Effector_delivery_system
21-AL00012.fasta	contig00003	99573	100004	+	exeG	1-432/432	===============	0/0	100.00	97.22	vfdb_aeromonas_setB	WP_005308483	VFG038284 (exeG) general secretion pathway protein G [Exe T2SS (VF0478) - Effector delivery system (VFC0086)] [Aeromonas hydrophila subsp. hydrophila ATCC 7966]	Effector_delivery_system
21-AL00012.fasta	contig00003	100062	100615	+	exeH	11-564/564	========/======	2/4	97.87	80.22	vfdb_aeromonas_setB	WP_011899135	VFG038290 (exeH) general secretion pathway protein H [Exe T2SS (VF0478) - Effector delivery system (VFC0086)] [Aeromonas salmonicida subsp. salmonicida A449]	Effector_delivery_system
21-AL00012.fasta	contig00003	100684	101034	+	exeI	10-360/360	===============	0/0	97.50	92.02	vfdb_aeromonas_setB	WP_011704544	VFG038292 (exeI) general secretion pathway protein I [Exe T2SS (VF0478) - Effector delivery system (VFC0086)] [Aeromonas hydrophila subsp. hydrophila ATCC 7966]	Effector_delivery_system
21-AL00012.fasta	contig00003	101115	101720	+	exeJ	49-654/654	.=======/======	2/2	92.51	89.62	vfdb_aeromonas_setB	WP_016349341	VFG038297 (exeJ) general secretion pathway protein J [Exe T2SS (VF0478) - Effector delivery system (VFC0086)] [Aeromonas hydrophila ML09-119]	Effector_delivery_system
21-AL00012.fasta	contig00003	101843	102829	+	exeK	40-1026/1026	===============	0/0	96.20	86.02	vfdb_aeromonas_setB	WP_011704546	VFG038300 (exeK) general secretion pathway protein K [Exe T2SS (VF0478) - Effector delivery system (VFC0086)] [Aeromonas hydrophila subsp. hydrophila ATCC 7966]	Effector_delivery_system
21-AL00012.fasta	contig00003	102944	104128	+	exeL	1-1185/1185	===============	0/0	100.00	84.89	vfdb_aeromonas_setB	WP_011704547	VFG038304 (exeL) general secretion pathway protein L [Exe T2SS (VF0478) - Effector delivery system (VFC0086)] [Aeromonas hydrophila subsp. hydrophila ATCC 7966]	Effector_delivery_system
21-AL00012.fasta	contig00003	104125	104616	+	exeM	1-492/492	===============	0/0	100.00	86.58	vfdb_aeromonas_setB	WP_011704548	VFG038308 (exeM) general secretion pathway protein M [Exe T2SS (VF0478) - Effector delivery system (VFC0086)] [Aeromonas hydrophila subsp. hydrophila ATCC 7966]	Effector_delivery_system
21-AL00012.fasta	contig00003	104613	105371	+	exeN	1-756/756	========/======	1/3	100.00	84.19	vfdb_aeromonas_setB	WP_011704549	VFG038312 (exeN) general secretion pathway protein N [Exe T2SS (VF0478) - Effector delivery system (VFC0086)] [Aeromonas hydrophila subsp. hydrophila ATCC 7966]	Effector_delivery_system
21-AL00012.fasta	contig00005	3463	3780	+	fliE	1-318/318	===============	0/0	100.00	90.25	vfdb_aeromonas_setB	WP_011705271	VFG038622 (fliE) flagellar hook-basal body complex protein FliE [Polar flagella (VF0473) - Motility (VFC0204)] [Aeromonas hydrophila subsp. hydrophila ATCC 7966]	Motility
21-AL00012.fasta	contig00005	3836	5536	+	fliF	1-1713/1713	========/======	3/12	99.30	87.74	vfdb_aeromonas_setB	WP_016350050	VFG038627 (fliF) flagellar MS-ring protein [Polar flagella (VF0473) - Motility (VFC0204)] [Aeromonas hydrophila ML09-119]	Motility
21-AL00012.fasta	contig00005	5529	6588	+	fliG	1-1060/1062	===============	0/0	99.81	92.83	vfdb_aeromonas_setB	WP_011705273	VFG038630 (fliG) flagellar motor switch protein G [Polar flagella (VF0473) - Motility (VFC0204)] [Aeromonas hydrophila subsp. hydrophila ATCC 7966]	Motility
21-AL00012.fasta	contig00005	6670	7454	+	fliH	4-782/807	========/======	1/6	96.53	80.00	vfdb_aeromonas_setB	WP_011705274	VFG038634 (fliH) flagellar assembly protein FliH [Polar flagella (VF0473) - Motility (VFC0204)] [Aeromonas hydrophila subsp. hydrophila ATCC 7966]	Motility
21-AL00012.fasta	contig00005	7558	8870	+	fliI	20-1332/1332	===============	0/0	98.57	88.80	vfdb_aeromonas_setB	WP_011705275	VFG038639 (fliI) flagellum-specific ATP synthase [Polar flagella (VF0473) - Motility (VFC0204)] [Aeromonas hydrophila ML09-119]	Motility
21-AL00012.fasta	contig00005	8887	9327	+	fliJ	1-441/441	===============	0/0	100.00	82.77	vfdb_aeromonas_setB	WP_005334746	VFG038645 (fliJ) flagellar export protein FliJ [Polar flagella (VF0473) - Motility (VFC0204)] [Aeromonas veronii B565]	Motility
21-AL00012.fasta	contig00005	11392	11896	+	fliL	1-517/519	========/======	2/12	97.30	84.91	vfdb_aeromonas_setB	WP_011705278	VFG038651 (fliL) flagellar basal body-associated protein FliL [Polar flagella (VF0473) - Motility (VFC0204)] [Aeromonas hydrophila ML09-119]	Motility
21-AL00012.fasta	contig00005	11909	12961	+	fliM	1-1053/1071	===============	0/0	98.32	91.36	vfdb_aeromonas_setB	WP_011705279	VFG038654 (fliM) flagellar motor switch protein FliM [Polar flagella (VF0473) - Motility (VFC0204)] [Aeromonas hydrophila subsp. hydrophila ATCC 7966]	Motility
21-AL00012.fasta	contig00005	13025	13420	+	fliN	1-393/393	========/======	1/3	100.00	89.39	vfdb_aeromonas_setB	WP_011705280	VFG038659 (fliN) flagellar motor switch protein FliN [Polar flagella (VF0473) - Motility (VFC0204)] [Aeromonas hydrophila ML09-119]	Motility
21-AL00012.fasta	contig00005	13417	13800	+	fliO	1-384/384	===============	0/0	100.00	85.94	vfdb_aeromonas_setB	WP_005298795	VFG038662 (fliO) flagellar biosynthesis protein FliO [Polar flagella (VF0473) - Motility (VFC0204)] [Aeromonas hydrophila subsp. hydrophila ATCC 7966]	Motility
21-AL00012.fasta	contig00005	13837	14544	+	fliP	72-779/780	.==============	0/0	90.77	91.67	vfdb_aeromonas_setB	WP_011705281	VFG038666 (fliP) flagellar biosynthesis protein FliP [Polar flagella (VF0473) - Motility (VFC0204)] [Aeromonas hydrophila subsp. hydrophila ATCC 7966]	Motility
21-AL00012.fasta	contig00005	14630	14899	+	fliQ	1-270/270	===============	0/0	100.00	88.89	vfdb_aeromonas_setB	WP_011705282	VFG038671 (fliQ) flagellar biosynthetic protein FliQ [Polar flagella (VF0473) - Motility (VFC0204)] [Aeromonas hydrophila ML09-119]	Motility
21-AL00012.fasta	contig00005	14991	15779	+	fliR	1-789/792	===============	0/0	99.62	85.55	vfdb_aeromonas_setB	WP_011705283	VFG038675 (fliR) flagellar biosynthesis protein FliR [Polar flagella (VF0473) - Motility (VFC0204)] [Aeromonas hydrophila ML09-119]	Motility
21-AL00012.fasta	contig00005	15863	16991	+	flhB	1-1129/1131	===============	0/0	99.82	86.54	vfdb_aeromonas_setB	WP_016350055	VFG038679 (flhB) flagellar biosynthetic protein FlhB [Polar flagella (VF0473) - Motility (VFC0204)] [Aeromonas hydrophila ML09-119]	Motility
21-AL00012.fasta	contig00005	17342	19425	+	flhA	20-2103/2103	========/======	2/4	99.00	88.11	vfdb_aeromonas_setB	WP_016350056	VFG038683 (flhA) flagellar biosynthesis protein FlhA [Polar flagella (VF0473) - Motility (VFC0204)] [Aeromonas hydrophila ML09-119]	Motility
21-AL00012.fasta	contig00005	20943	21818	+	flhG	1-876/876	===============	0/0	100.00	90.41	vfdb_aeromonas_setB	WP_010634619	VFG038690 (flhG) CobQ/CobB/MinD/ParA family protein [Polar flagella (VF0473) - Motility (VFC0204)] [Aeromonas hydrophila subsp. hydrophila ATCC 7966]	Motility
21-AL00012.fasta	contig00005	21811	22530	+	fliA	1-720/720	========/======	3/4	99.72	85.60	vfdb_aeromonas_setB	WP_017409955	VFG038695 (fliA) flagellar biosynthesis sigma factor [Polar flagella (VF0473) - Motility (VFC0204)] [Aeromonas hydrophila ML09-119]	Motility
21-AL00012.fasta	contig00005	22641	23024	+	cheY	1-384/384	===============	0/0	100.00	90.62	vfdb_aeromonas_setB	WP_010634617	VFG038698 (cheY) chemotaxis protein CheY [Polar flagella (VF0473) - Motility (VFC0204)] [Aeromonas hydrophila subsp. hydrophila ATCC 7966]	Motility
21-AL00012.fasta	contig00005	23037	23777	+	cheZ	1-741/741	========/======	4/4	99.73	83.85	vfdb_aeromonas_setB	WP_011705289	VFG038703 (cheZ) chemotaxis protein CheZ [Polar flagella (VF0473) - Motility (VFC0204)] [Aeromonas hydrophila ML09-119]	Motility
21-AL00012.fasta	contig00005	25977	27090	+	cheB	1-1114/1116	========/======	7/20	98.92	82.03	vfdb_aeromonas_setB	WP_011705291	VFG038710 (cheB-2) chemotaxis-specific methylesterase [Polar flagella (VF0473) - Motility (VFC0204)] [Aeromonas hydrophila subsp. hydrophila ATCC 7966]	Motility
21-AL00012.fasta	contig00005	28748	29532	+	AHA	1-785/795	===============	0/0	98.74	84.08	vfdb_aeromonas_setB	WP_011705294	VFG038722 (AHA_RS06990) CobQ/CobB/MinD/ParA family protein [Polar flagella (VF0473) - Motility (VFC0204)] [Aeromonas hydrophila subsp. hydrophila ATCC 7966]	Motility
21-AL00012.fasta	contig00005	30475	30959	+	cheW	1-485/489	===============	0/0	99.18	90.10	vfdb_aeromonas_setB	WP_005298836	VFG043204 (cheW-2) chemotaxis protein CheW [Polar flagella (VF0473) - Motility (VFC0204)] [Aeromonas hydrophila subsp. hydrophila ATCC 7966]	Motility
21-AL00012.fasta	contig00009	25918	26709	+	tapF	1-792/792	===============	0/0	100.00	88.38	vfdb_aeromonas_setB	WP_011705643	VFG038504 (tapF) type IV pilus biogenesis/stability protein pilW-like [Tap type IV pili (VF0475) - Adherence (VFC0001)] [Aeromonas hydrophila subsp. hydrophila ATCC 7966]	Adherence
21-AL00012.fasta	contig00013	22776	23391	-	mshB	57-672/672	.==============	0/0	91.67	84.42	vfdb_aeromonas_setB	WP_043118279	VFG038581 (mshB) MSHA (mannose-sensitive hemagglutinin) pili minor prepilin protein MshB [MSHA type IV pili (VF0477) - Adherence (VFC0001)] [Aeromonas hydrophila ML09-119]	Adherence
21-AL00012.fasta	contig00013	24026	25245	-	mshG	1-1220/1221	===============	0/0	99.92	88.36	vfdb_aeromonas_setB	WP_011704369	VFG038586 (mshG) MSHA (mannose-sensitive hemagglutinin) pili biogenesis protein MshG GspF-like [MSHA type IV pili (VF0477) - Adherence (VFC0001)] [Aeromonas hydrophila subsp. hydrophila ATCC 7966]	Adherence
21-AL00012.fasta	contig00013	25293	27005	-	mshE	1-1710/1710	========/======	1/3	100.00	88.85	vfdb_aeromonas_setB	WP_011704368	VFG038589 (mshE) ATPase protein MshE GspE-like [MSHA type IV pili (VF0477) - Adherence (VFC0001)] [Aeromonas hydrophila subsp. hydrophila ATCC 7966]	Adherence
21-AL00012.fasta	contig00013	28212	29102	-	mshM	1-891/891	========/======	2/2	99.89	83.74	vfdb_aeromonas_setB	WP_011704366	VFG038595 (mshM) membrane protein with ATPase domain GspA-like [MSHA type IV pili (VF0477) - Adherence (VFC0001)] [Aeromonas hydrophila subsp. hydrophila ATCC 7966]	Adherence
21-AL00012.fasta	contig00013	29254	30886	-	mshL	45-1674/1674	========/======	4/9	97.19	83.80	vfdb_aeromonas_setB	WP_011704365	VFG038599 (mshL) MSHA (mannose-sensitive hemagglutinin) pili biogenesis protein MshL outer membrane secretin GspD-like [MSHA type IV pili (VF0477) - Adherence (VFC0001)] [Aeromonas hydrophila subsp. hydrophila ATCC 7966]	Adherence
21-AL00012.fasta	contig00013	32612	33462	-	mshI	1-851/864	========/======	3/4	98.26	80.19	vfdb_aeromonas_setB	WP_011704361	VFG038614 (mshI) MSHA (mannose-sensitive hemagglutinin) pili biogenesis protein MshI bitopic inner membrane protein [MSHA type IV pili (VF0477) - Adherence (VFC0001)] [Aeromonas hydrophila subsp. hydrophila ATCC 7966]	Adherence
21-AL00012.fasta	contig00014	44991	47216	-	tapQ	1-2202/2202	========/======	14/42	99.59	80.49	vfdb_aeromonas_setB	WP_043119325	VFG038460 (tapQ) type IV pilus secretin PilQ [Tap type IV pili (VF0475) - Adherence (VFC0001)] [Aeromonas hydrophila ML09-119]	Adherence
21-AL00012.fasta	contig00014	73815	74452	+	B565	1-626/675	========/=====.	2/12	92.74	84.95	vfdb_aeromonas_setB	WP_005354039	VFG038911 (B565_RS04805) thermostable hemolysin [Thermostable hemolysin (TH) (VF0648) - Exotoxin (VFC0235)] [Aeromonas veronii B565]	Exotoxin
21-AL00012.fasta	contig00015	36424	36742	-	flgM	1-319/321	========/======	2/6	98.44	82.30	vfdb_aeromonas_setB	WP_011706648	VFG038823 (flgM) anti-sigma-D factor [Polar flagella (VF0473) - Motility (VFC0204)] [Aeromonas hydrophila subsp. hydrophila ATCC 7966]	Motility
21-AL00012.fasta	contig00015	36837	37520	-	flgA	1-684/684	===============	0/0	100.00	80.41	vfdb_aeromonas_setB	WP_161785096	VFG038820 (flgA) flagella basal body P-ring formation protein FlgA [Polar flagella (VF0473) - Motility (VFC0204)] [Aeromonas hydrophila ML09-119]	Motility
21-AL00012.fasta	contig00015	37680	38591	+	cheV	1-912/912	========/======	2/6	99.67	88.96	vfdb_aeromonas_setB	WP_011706646	VFG038815 (cheV) CheV [Polar flagella (VF0473) - Motility (VFC0204)] [Aeromonas hydrophila subsp. hydrophila ATCC 7966]	Motility
21-AL00012.fasta	contig00015	38609	39431	+	cheR	1-823/825	===============	0/0	99.76	87.48	vfdb_aeromonas_setB	WP_011706645	VFG038811 (cheR-3) chemotaxis protein CheR [Polar flagella (VF0473) - Motility (VFC0204)] [Aeromonas hydrophila subsp. hydrophila ATCC 7966]	Motility
21-AL00012.fasta	contig00015	39495	39889	+	flgB	1-395/399	===============	0/0	99.00	85.82	vfdb_aeromonas_setB	WP_011706644	VFG038807 (flgB) flagellar basal-body rod protein FlgB [Polar flagella (VF0473) - Motility (VFC0204)] [Aeromonas hydrophila subsp. hydrophila ATCC 7966]	Motility
21-AL00012.fasta	contig00015	39893	40312	+	flgC	1-420/420	===============	0/0	100.00	88.09	vfdb_aeromonas_setB	WP_011706643	VFG038803 (flgC) flagellar basal body rod protein FlgC [Polar flagella (VF0473) - Motility (VFC0204)] [Aeromonas hydrophila subsp. hydrophila ATCC 7966]	Motility
21-AL00012.fasta	contig00015	42644	43390	+	flgF	1-747/747	===============	0/0	100.00	89.16	vfdb_aeromonas_setB	WP_011706640	VFG038791 (flgF) flagellar basal-body rod protein FlgF [Polar flagella (VF0473) - Motility (VFC0204)] [Aeromonas hydrophila subsp. hydrophila ATCC 7966]	Motility
21-AL00012.fasta	contig00015	43405	44189	+	flgG	1-785/789	===============	0/0	99.49	87.64	vfdb_aeromonas_setB	WP_011706639	VFG038787 (flgG) flagellar basal body rod protein FlgG [Polar flagella (VF0473) - Motility (VFC0204)] [Aeromonas hydrophila subsp. hydrophila ATCC 7966]	Motility
21-AL00012.fasta	contig00015	44210	44874	+	flgH	1-665/672	===============	0/0	98.96	85.56	vfdb_aeromonas_setB	WP_011706638	VFG038784 (flgH) flagellar basal body L-ring protein [Polar flagella (VF0473) - Motility (VFC0204)] [Aeromonas hydrophila ML09-119]	Motility
21-AL00012.fasta	contig00015	44952	46039	+	flgI	11-1098/1098	===============	0/0	99.09	86.77	vfdb_aeromonas_setB	WP_011706637	VFG038780 (flgI) flagellar basal body P-ring protein [Polar flagella (VF0473) - Motility (VFC0204)] [Aeromonas hydrophila ML09-119]	Motility
21-AL00012.fasta	contig00015	46086	47140	+	flgJ	1-1061/1092	========/======	8/36	95.24	80.11	vfdb_aeromonas_setB	WP_164927693	VFG038775 (flgJ) flagellar rod assembly protein/muramidase FlgJ [Polar flagella (VF0473) - Motility (VFC0204)] [Aeromonas hydrophila subsp. hydrophila ATCC 7966]	Motility
21-AL00012.fasta	contig00015	47190	49187	+	flgK	1-2001/2001	========/======	5/11	99.65	80.00	vfdb_aeromonas_setB	WP_011706635	VFG038771 (flgK) flagellar hook-associated protein FlgK [Polar flagella (VF0473) - Motility (VFC0204)] [Aeromonas hydrophila subsp. hydrophila ATCC 7966]	Motility
21-AL00012.fasta	contig00015	49191	50399	+	flgL	1-1209/1209	========/======	4/10	99.59	80.48	vfdb_aeromonas_setB	WP_011706634	VFG038767 (flgL) flagellar hook-associated protein FlgL [Polar flagella (VF0473) - Motility (VFC0204)] [Aeromonas hydrophila subsp. hydrophila ATCC 7966]	Motility
21-AL00012.fasta	contig00015	57747	59159	+	flrA	3-1415/1422	========/======	3/6	99.16	85.66	vfdb_aeromonas_setB	WP_017409846	VFG038763 (flrA) FleQ protein [Polar flagella (VF0473) - Motility (VFC0204)] [Aeromonas hydrophila subsp. hydrophila ATCC 7966]	Motility
21-AL00012.fasta	contig00015	59272	60306	+	flrB	1-1035/1035	========/======	2/2	99.90	86.49	vfdb_aeromonas_setB	WP_016351312	VFG038760 (flrB) two-component sensor kinase [Polar flagella (VF0473) - Motility (VFC0204)] [Aeromonas hydrophila ML09-119]	Motility
21-AL00012.fasta	contig00015	60377	61709	+	flrC	1-1342/1344	========/======	5/15	98.96	85.87	vfdb_aeromonas_setB	WP_011898552	VFG038757 (flrC) transcriptional activator [Polar flagella (VF0473) - Motility (VFC0204)] [Aeromonas salmonicida subsp. salmonicida A449]	Motility
21-AL00012.fasta	contig00020	39943	40812	-	pomB2	1-876/900	========/======	2/6	96.67	86.30	vfdb_aeromonas_setB	WP_016351724	VFG038832 (pomB2) flagellar motor protein MotB [Polar flagella (VF0473) - Motility (VFC0204)] [Aeromonas hydrophila ML09-119]	Motility
21-AL00012.fasta	contig00020	40823	41581	-	pomA2	1-759/759	===============	0/0	100.00	90.91	vfdb_aeromonas_setB	WP_011707085	VFG038835 (pomA2) chemotaxis protein PomA [Polar flagella (VF0473) - Motility (VFC0204)] [Aeromonas hydrophila subsp. hydrophila ATCC 7966]	Motility
21-AL00012.fasta	contig00024	36699	37574	+	motY	1-876/876	===============	0/0	100.00	86.99	vfdb_aeromonas_setB	WP_024944879	VFG038753 (motY) sodium-type flagellar protein MotY [Polar flagella (VF0473) - Motility (VFC0204)] [Aeromonas hydrophila ML09-119]	Motility
21-AL00012.fasta	contig00028	16423	17616	+	amoA	1-1194/1194	========/======	2/6	99.75	90.39	vfdb_aeromonas_setB	WP_011706310	VFG044235 (amoA) isochorismate synthases [Amonabactin (VF0649) - Nutritional/Metabolic factor (VFC0272)] [Aeromonas hydrophila subsp. hydrophila ATCC 7966]	Nutritional/Metabolic_factor
21-AL00012.fasta	contig00059	9393	10529	+	tapW	1-1140/1140	========/======	1/3	99.74	88.25	vfdb_aeromonas_setB	WP_011706550	VFG038471 (tapW) twitching ATPase [Tap type IV pili (VF0475) - Adherence (VFC0001)] [Aeromonas hydrophila subsp. hydrophila ATCC 7966]	Adherence
21-AL00012.fasta	contig00061	17835	18452	+	AHML	9-626/636	===============	0/0	97.17	82.69	vfdb_aeromonas_setB	WP_016351856	VFG038905 (AHML_RS18555) hemolysin III [Hemolysin III (VF0647) - Exotoxin (VFC0235)] [Aeromonas hydrophila ML09-119]	Exotoxin
21-AL00012.fasta	contig00065	3297	4069	+	nueA	1-755/762	========/======	2/18	99.08	87.97	vfdb_aeromonas_setB	WP_016351249	VFG038845 (nueA) NeuA protein [Polar flagella (VF0473) - Motility (VFC0204)] [Aeromonas hydrophila ML09-119]	Motility
21-AL00012.fasta	contig00070	13568	14302	-	flmH	1-735/735	===============	0/0	100.00	91.02	vfdb_aeromonas_setB	WP_005300916	VFG038840 (flmH) short chain dehydrogenase/reductase family oxidoreductase [Polar flagella (VF0473) - Motility (VFC0204)] [Aeromonas hydrophila ML09-119]	Motility
21-AL00012.fasta	contig00097	7896	9215	+	hlyA	1-1320/1320	===============	0/0	100.00	92.20	vfdb_aeromonas_setB	WP_011706614	VFG038901 (hlyA) Hemolysin A [Hemolysin HlyA (VF0646) - Exotoxin (VFC0235)] [Aeromonas hydrophila ML09-119]	Exotoxin

## Sheet: 21-AL00013
#FILE	SEQUENCE	START	END	STRAND	GENE	COVERAGE	COVERAGE_MAP	GAPS	%COVERAGE	%IDENTITY	DATABASE	ACCESSION	PRODUCT	RESISTANCE
21-AL00013.fasta	contig00001	88135	88551	-	flgN	1-417/417	===============	0/0	100.00	98.56	vfdb_aeromonas_setB	WP_041202678	VFG038830 (flgN) flagellar protein FlgN [Polar flagella (VF0473) - Motility (VFC0204)] [Aeromonas veronii B565]	Motility
21-AL00013.fasta	contig00001	88548	88868	-	flgM	1-321/321	===============	0/0	100.00	98.44	vfdb_aeromonas_setB	WP_005350652	VFG038826 (flgM) anti-sigma-D factor [Polar flagella (VF0473) - Motility (VFC0204)] [Aeromonas veronii B565]	Motility
21-AL00013.fasta	contig00001	88960	89643	-	flgA	1-684/684	===============	0/0	100.00	97.95	vfdb_aeromonas_setB	WP_005350654	VFG038822 (flgA) flagella basal body P-ring formation protein FlgA [Polar flagella (VF0473) - Motility (VFC0204)] [Aeromonas veronii B565]	Motility
21-AL00013.fasta	contig00001	89788	90699	+	cheV	1-912/912	===============	0/0	100.00	98.47	vfdb_aeromonas_setB	WP_005334174	VFG038818 (cheV) CheV [Polar flagella (VF0473) - Motility (VFC0204)] [Aeromonas veronii B565]	Motility
21-AL00013.fasta	contig00001	90717	91541	+	cheR	1-825/825	===============	0/0	100.00	99.27	vfdb_aeromonas_setB	WP_005350656	VFG038814 (cheR-3) chemotaxis protein CheR [Polar flagella (VF0473) - Motility (VFC0204)] [Aeromonas veronii B565]	Motility
21-AL00013.fasta	contig00001	91837	92235	+	flgB	1-399/399	===============	0/0	100.00	99.50	vfdb_aeromonas_setB	WP_005334169	VFG038810 (flgB) flagellar basal-body rod protein FlgB [Polar flagella (VF0473) - Motility (VFC0204)] [Aeromonas veronii B565]	Motility
21-AL00013.fasta	contig00001	92235	92654	+	flgC	1-420/420	===============	0/0	100.00	99.29	vfdb_aeromonas_setB	WP_005350658	VFG038806 (flgC) flagellar basal body rod protein FlgC [Polar flagella (VF0473) - Motility (VFC0204)] [Aeromonas veronii B565]	Motility
21-AL00013.fasta	contig00001	92670	93410	+	flgD	1-741/741	===============	0/0	100.00	98.92	vfdb_aeromonas_setB	WP_005350659	VFG038802 (flgD) flagellar hook capping protein [Polar flagella (VF0473) - Motility (VFC0204)] [Aeromonas veronii B565]	Motility
21-AL00013.fasta	contig00001	93421	94794	+	flgE	1-1353/1353	========/======	10/29	99.70	81.78	vfdb_aeromonas_setB	WP_005350660	VFG038798 (flgE) flagellar hook protein FlgE [Polar flagella (VF0473) - Motility (VFC0204)] [Aeromonas veronii B565]	Motility
21-AL00013.fasta	contig00001	94939	95685	+	flgF	1-747/747	===============	0/0	100.00	97.59	vfdb_aeromonas_setB	WP_005334159	VFG038794 (flgF) flagellar basal-body rod protein FlgF [Polar flagella (VF0473) - Motility (VFC0204)] [Aeromonas veronii B565]	Motility
21-AL00013.fasta	contig00001	95700	96488	+	flgG	1-789/789	===============	0/0	100.00	97.59	vfdb_aeromonas_setB	WP_005334158	VFG038790 (flgG) flagellar basal body rod protein FlgG [Polar flagella (VF0473) - Motility (VFC0204)] [Aeromonas veronii B565]	Motility
21-AL00013.fasta	contig00001	96503	97174	+	flgH	1-672/672	===============	0/0	100.00	97.47	vfdb_aeromonas_setB	WP_005350662	VFG038786 (flgH) flagellar basal body L-ring protein [Polar flagella (VF0473) - Motility (VFC0204)] [Aeromonas veronii B565]	Motility
21-AL00013.fasta	contig00001	97183	98280	+	flgI	1-1098/1098	===============	0/0	100.00	96.63	vfdb_aeromonas_setB	WP_005350664	VFG038782 (flgI) flagellar basal body P-ring protein [Polar flagella (VF0473) - Motility (VFC0204)] [Aeromonas veronii B565]	Motility
21-AL00013.fasta	contig00001	98324	99397	+	flgJ	1-1074/1074	===============	0/0	100.00	97.02	vfdb_aeromonas_setB	WP_005350665	VFG038778 (flgJ) flagellar rod assembly protein/muramidase FlgJ [Polar flagella (VF0473) - Motility (VFC0204)] [Aeromonas veronii B565]	Motility
21-AL00013.fasta	contig00001	99401	101404	+	flgK	1-2004/2004	===============	0/0	100.00	95.91	vfdb_aeromonas_setB	WP_005350666	VFG038774 (flgK) flagellar hook-associated protein FlgK [Polar flagella (VF0473) - Motility (VFC0204)] [Aeromonas veronii B565]	Motility
21-AL00013.fasta	contig00001	101409	102614	+	flgL	1-1209/1209	========/======	1/3	99.75	93.80	vfdb_aeromonas_setB	WP_005350667	VFG038770 (flgL) flagellar hook-associated protein FlgL [Polar flagella (VF0473) - Motility (VFC0204)] [Aeromonas veronii B565]	Motility
21-AL00013.fasta	contig00001	109983	111404	+	flrA	1-1422/1422	===============	0/0	100.00	96.27	vfdb_aeromonas_setB	WP_005350678	VFG038766 (flrA) FleQ protein [Polar flagella (VF0473) - Motility (VFC0204)] [Aeromonas veronii B565]	Motility
21-AL00013.fasta	contig00001	111511	112545	+	flrB	1-1035/1035	===============	0/0	100.00	96.33	vfdb_aeromonas_setB	WP_005350683	VFG038762 (flrB) two-component sensor kinase [Polar flagella (VF0473) - Motility (VFC0204)] [Aeromonas veronii B565]	Motility
21-AL00013.fasta	contig00001	112542	113885	+	flrC	1-1344/1344	===============	0/0	100.00	97.40	vfdb_aeromonas_setB	WP_005350684	VFG038758 (flrC) transcriptional activator [Polar flagella (VF0473) - Motility (VFC0204)] [Aeromonas veronii B565]	Motility
21-AL00013.fasta	contig00001	130503	131822	+	hlyA	1-1320/1320	===============	0/0	100.00	98.71	vfdb_aeromonas_setB	WP_005334094	VFG038903 (hlyA) Hemolysin A [Hemolysin HlyA (VF0646) - Exotoxin (VFC0235)] [Aeromonas veronii B565]	Exotoxin
21-AL00013.fasta	contig00001	161115	161988	+	motY	1-874/876	===============	0/0	99.77	87.76	vfdb_aeromonas_setB	WP_024944879	VFG038753 (motY) sodium-type flagellar protein MotY [Polar flagella (VF0473) - Motility (VFC0204)] [Aeromonas hydrophila ML09-119]	Motility
21-AL00013.fasta	contig00001	220562	221311	+	nueA	1-762/762	========/======	2/12	98.43	87.80	vfdb_aeromonas_setB	WP_016351249	VFG038845 (nueA) NeuA protein [Polar flagella (VF0473) - Motility (VFC0204)] [Aeromonas hydrophila ML09-119]	Motility
21-AL00013.fasta	contig00001	274058	276262	+	tapV	1-2205/2205	===============	0/0	100.00	96.51	vfdb_aeromonas_setB	WP_005352766	VFG038503 (tapV) type IV pilus assembly protein TapV [Tap type IV pili (VF0475) - Adherence (VFC0001)] [Aeromonas veronii B565]	Adherence
21-AL00013.fasta	contig00002	134135	134893	+	pomA2	1-759/759	===============	0/0	100.00	98.95	vfdb_aeromonas_setB	WP_005349525	VFG038838 (pomA2) chemotaxis protein PomA [Polar flagella (VF0473) - Motility (VFC0204)] [Aeromonas veronii B565]	Motility
21-AL00013.fasta	contig00002	134902	135795	+	pomB2	1-894/894	===============	0/0	100.00	97.99	vfdb_aeromonas_setB	WP_005349528	VFG038834 (pomB2) flagellar motor protein MotB [Polar flagella (VF0473) - Motility (VFC0204)] [Aeromonas veronii B565]	Motility
21-AL00013.fasta	contig00003	177546	178280	-	flmH	1-735/735	===============	0/0	100.00	90.34	vfdb_aeromonas_setB	WP_005300916	VFG038840 (flmH) short chain dehydrogenase/reductase family oxidoreductase [Polar flagella (VF0473) - Motility (VFC0204)] [Aeromonas hydrophila ML09-119]	Motility
21-AL00013.fasta	contig00004	76260	76880	+	tppF	1-612/612	========/======	1/9	100.00	96.46	vfdb_aeromonas_setB	WP_013724119	VFG038499 (tppF) type IV pilus pseudopilin [Tap type IV pili (VF0475) - Adherence (VFC0001)] [Aeromonas veronii B565]	Adherence
21-AL00013.fasta	contig00004	80504	81034	+	tppE	1-519/519	========/======	4/14	99.81	84.96	vfdb_aeromonas_setB	WP_005348949	VFG038495 (tppE) type IV pilus pseudopilin [Tap type IV pili (VF0475) - Adherence (VFC0001)] [Aeromonas veronii B565]	Adherence
21-AL00013.fasta	contig00004	81688	81969	-	tapY2	1-282/282	===============	0/0	100.00	95.03	vfdb_aeromonas_setB	WP_005348945	VFG038491 (tapY2) type IVa secretion system protein TapY2 [Tap type IV pili (VF0475) - Adherence (VFC0001)] [Aeromonas veronii B565]	Adherence
21-AL00013.fasta	contig00004	85645	86082	-	tppD	1-438/438	===============	0/0	100.00	89.50	vfdb_aeromonas_setB	WP_013724122	VFG038486 (tppD) type IV pilus pseudopilin [Tap type IV pili (VF0475) - Adherence (VFC0001)] [Aeromonas veronii B565]	Adherence
21-AL00013.fasta	contig00004	86079	87074	-	tppC	1-999/999	========/======	1/3	99.70	89.69	vfdb_aeromonas_setB	WP_005348941	VFG038484 (tppC) type IV pilus pseudopilin [Tap type IV pili (VF0475) - Adherence (VFC0001)] [Aeromonas veronii B565]	Adherence
21-AL00013.fasta	contig00004	87071	87640	-	tppB	1-570/570	===============	0/0	100.00	96.84	vfdb_aeromonas_setB	WP_005348939	VFG038482 (tppB) type IV pilus pseudopilin [Tap type IV pili (VF0475) - Adherence (VFC0001)] [Aeromonas veronii B565]	Adherence
21-AL00013.fasta	contig00004	87643	88047	-	tppA	1-405/405	===============	0/0	100.00	97.53	vfdb_aeromonas_setB	WP_013724124	VFG038478 (tppA) type IV pilus pseudopilin [Tap type IV pili (VF0475) - Adherence (VFC0001)] [Aeromonas veronii B565]	Adherence
21-AL00013.fasta	contig00004	113358	113973	-	motX	3-618/618	===============	0/0	99.68	96.59	vfdb_aeromonas_setB	WP_005348904	VFG038621 (motX) sodium-type flagellar motor component [Polar flagella (VF0473) - Motility (VFC0204)] [Aeromonas veronii B565]	Motility
21-AL00013.fasta	contig00004	127412	128521	-	tapU	1-1110/1110	===============	0/0	100.00	97.75	vfdb_aeromonas_setB	WP_005340356	VFG038470 (tapU) twitching ATPase [Tap type IV pili (VF0475) - Adherence (VFC0001)] [Aeromonas veronii B565]	Adherence
21-AL00013.fasta	contig00004	128550	129584	-	tapT	1-1035/1035	===============	0/0	100.00	97.97	vfdb_aeromonas_setB	WP_005340354	VFG038466 (tapT) twitching ATPase [Tap type IV pili (VF0475) - Adherence (VFC0001)] [Aeromonas veronii B565]	Adherence
21-AL00013.fasta	contig00006	35777	37483	+	tapB	1-1707/1707	===============	0/0	100.00	96.31	vfdb_aeromonas_setB	WP_013723413	VFG038434 (tapB) type IV pilus assembly ATPase PilB-like [Tap type IV pili (VF0475) - Adherence (VFC0001)] [Aeromonas veronii B565]	Adherence
21-AL00013.fasta	contig00006	37724	38965	+	tapC	1-1242/1242	===============	0/0	100.00	96.14	vfdb_aeromonas_setB	WP_005336136	VFG038438 (tapC) type IV fimbrial assembly protein PilC-like [Tap type IV pili (VF0475) - Adherence (VFC0001)] [Aeromonas veronii B565]	Adherence
21-AL00013.fasta	contig00006	39027	39899	+	tapD	1-873/873	===============	0/0	100.00	95.07	vfdb_aeromonas_setB	WP_013723412	VFG038319 (tapD/pilD) prepilin peptidase [Tap type IV pili (VF0475) - Adherence (VFC0001)] [Aeromonas veronii B565]	Adherence
21-AL00013.fasta	contig00008	12198	12872	-	B565	1-675/675	===============	0/0	100.00	96.15	vfdb_aeromonas_setB	WP_005354039	VFG038911 (B565_RS04805) thermostable hemolysin [Thermostable hemolysin (TH) (VF0648) - Exotoxin (VFC0235)] [Aeromonas veronii B565]	Exotoxin
21-AL00013.fasta	contig00008	43268	44341	+	tapM	1-1074/1074	===============	0/0	100.00	97.67	vfdb_aeromonas_setB	WP_085942002	VFG038446 (tapM) type IV pilus assembly protein PilM [Tap type IV pili (VF0475) - Adherence (VFC0001)] [Aeromonas veronii B565]	Adherence
21-AL00013.fasta	contig00008	44329	44907	+	tapN	1-579/579	===============	0/0	100.00	97.24	vfdb_aeromonas_setB	WP_005353997	VFG038450 (tapN) type IV pilus biogenesis protein PilN [Tap type IV pili (VF0475) - Adherence (VFC0001)] [Aeromonas veronii B565]	Adherence
21-AL00013.fasta	contig00008	44904	45503	+	tapO	1-600/600	===============	0/0	100.00	98.00	vfdb_aeromonas_setB	WP_005353996	VFG038454 (tapO) type IV pilus biogenesis protein PilO [Tap type IV pili (VF0475) - Adherence (VFC0001)] [Aeromonas veronii B565]	Adherence
21-AL00013.fasta	contig00008	45500	46033	+	tapP	1-534/534	===============	0/0	100.00	97.38	vfdb_aeromonas_setB	WP_005353995	VFG038458 (tapP) type IV pilus biogenesis protein PilP [Tap type IV pili (VF0475) - Adherence (VFC0001)] [Aeromonas veronii B565]	Adherence
21-AL00013.fasta	contig00008	46050	48275	+	tapQ	1-2226/2226	===============	0/0	100.00	96.99	vfdb_aeromonas_setB	WP_005353994	VFG038462 (tapQ) type IV pilus secretin PilQ [Tap type IV pili (VF0475) - Adherence (VFC0001)] [Aeromonas veronii B565]	Adherence
21-AL00013.fasta	contig00010	8925	9801	-	pomB2	3-879/879	===============	0/0	99.77	83.81	vfdb_aeromonas_setB	WP_005314930	VFG038833 (pomB2) flagellar motor protein MotB [Polar flagella (VF0473) - Motility (VFC0204)] [Aeromonas salmonicida subsp. salmonicida A449]	Motility
21-AL00013.fasta	contig00010	51940	52458	+	hcp	1-519/519	===============	0/0	100.00	93.64	vfdb_aeromonas_setB	WP_011705706	VFG038369 (hcp) hemolysin co-regulated protein [T6SS (VF0480) - Effector delivery system (VFC0086)] [Aeromonas hydrophila subsp. hydrophila ATCC 7966]	Effector_delivery_system
21-AL00013.fasta	contig00010	60426	60927	+	vipA	1-502/504	===============	0/0	99.60	90.04	vfdb_aeromonas_setB	WP_005310687	VFG038379 (vipA) Type VI secretion system contractile sheath small subunit TssB/VipA [T6SS (VF0480) - Effector delivery system (VFC0086)] [Aeromonas salmonicida subsp. salmonicida A449]	Effector_delivery_system
21-AL00013.fasta	contig00010	60967	62448	+	vipB	1-1479/1479	========/======	1/3	100.00	90.15	vfdb_aeromonas_setB	WP_043163044	VFG038380 (vipB) Type VI secretion system contractile sheath large subunit TssC/VipB [T6SS (VF0480) - Effector delivery system (VFC0086)] [Aeromonas hydrophila subsp. hydrophila ATCC 7966]	Effector_delivery_system
21-AL00013.fasta	contig00010	62455	62886	+	atsG	1-432/432	===============	0/0	100.00	90.97	vfdb_aeromonas_setB	WP_011898822	VFG038382 (atsG) Type VI secretion system protein [T6SS (VF0480) - Effector delivery system (VFC0086)] [Aeromonas salmonicida subsp. salmonicida A449]	Effector_delivery_system
21-AL00013.fasta	contig00010	62890	64656	+	atsH	1-1767/1767	===============	0/0	100.00	89.93	vfdb_aeromonas_setB	WP_011705715	VFG038383 (atsH) Type VI secretion system protein [T6SS (VF0480) - Effector delivery system (VFC0086)] [Aeromonas hydrophila subsp. hydrophila ATCC 7966]	Effector_delivery_system
21-AL00013.fasta	contig00010	64621	65618	+	atsI	2-999/999	===============	0/0	99.90	87.78	vfdb_aeromonas_setB	WP_011705716	VFG038385 (atsI) Type VI secretion system protein [T6SS (VF0480) - Effector delivery system (VFC0086)] [Aeromonas hydrophila subsp. hydrophila ATCC 7966]	Effector_delivery_system
21-AL00013.fasta	contig00010	65658	66893	+	atsJ	1-1224/1224	========/======	5/18	99.75	85.88	vfdb_aeromonas_setB	WP_005310695	VFG038388 (atsJ) Type VI secretion system protein [T6SS (VF0480) - Effector delivery system (VFC0086)] [Aeromonas salmonicida subsp. salmonicida A449]	Effector_delivery_system
21-AL00013.fasta	contig00010	66893	67408	+	atsK	1-516/516	===============	0/0	100.00	89.73	vfdb_aeromonas_setB	WP_011705718	VFG038389 (atsK) Type VI secretion system protein [T6SS (VF0480) - Effector delivery system (VFC0086)] [Aeromonas hydrophila subsp. hydrophila ATCC 7966]	Effector_delivery_system
21-AL00013.fasta	contig00010	67411	68745	+	atsL	1-1335/1335	===============	0/0	100.00	91.98	vfdb_aeromonas_setB	WP_011705719	VFG038391 (atsL) Type VI secretion system protein [T6SS (VF0480) - Effector delivery system (VFC0086)] [Aeromonas hydrophila subsp. hydrophila ATCC 7966]	Effector_delivery_system
21-AL00013.fasta	contig00010	68769	69548	+	dotU	1-780/780	===============	0/0	100.00	88.72	vfdb_aeromonas_setB	WP_010634228	VFG038393 (dotU) Type VI secretion system protein DotU [T6SS (VF0480) - Effector delivery system (VFC0086)] [Aeromonas hydrophila subsp. hydrophila ATCC 7966]	Effector_delivery_system
21-AL00013.fasta	contig00010	69569	72211	+	clpB	1-2643/2643	===============	0/0	100.00	89.25	vfdb_aeromonas_setB	WP_005310704	VFG038396 (clpB) type VI secretion system ATPase ClpV1 [T6SS (VF0480) - Effector delivery system (VFC0086)] [Aeromonas salmonicida subsp. salmonicida A449]	Effector_delivery_system
21-AL00013.fasta	contig00010	72214	73752	+	vasH	1-1539/1539	========/======	2/2	99.94	86.95	vfdb_aeromonas_setB	WP_005310706	VFG038398 (vasH) sigma-54 dependent transcriptional regulator [T6SS (VF0480) - Effector delivery system (VFC0086)] [Aeromonas salmonicida subsp. salmonicida A449]	Effector_delivery_system
21-AL00013.fasta	contig00010	74366	75764	+	atsQ	1-1408/1437	========/======	7/27	96.73	82.36	vfdb_aeromonas_setB	WP_011705724	VFG038401 (atsQ) Type VI secretion system protein [T6SS (VF0480) - Effector delivery system (VFC0086)] [Aeromonas hydrophila subsp. hydrophila ATCC 7966]	Effector_delivery_system
21-AL00013.fasta	contig00010	75835	79332	+	vasK	1-3486/3486	========/======	2/12	100.00	86.25	vfdb_aeromonas_setB	WP_011705725	VFG038402 (vasK/icmF) Type VI secretion system protein [T6SS (VF0480) - Effector delivery system (VFC0086)] [Aeromonas hydrophila subsp. hydrophila ATCC 7966]	Effector_delivery_system
21-AL00013.fasta	contig00010	79377	80804	+	atsS	1-1431/1431	========/======	3/5	99.72	86.17	vfdb_aeromonas_setB	WP_011705726	VFG038403 (atsS) Type VI secretion system protein [T6SS (VF0480) - Effector delivery system (VFC0086)] [Aeromonas hydrophila subsp. hydrophila ATCC 7966]	Effector_delivery_system
21-AL00013.fasta	contig00010	81110	81397	+	AHA	1-288/288	========/======	2/2	99.65	82.01	vfdb_aeromonas_setB	WP_011705727	VFG038405 (AHA_RS09305) type VI secretion system PAAR protein [T6SS (VF0480) - Effector delivery system (VFC0086)] [Aeromonas hydrophila subsp. hydrophila ATCC 7966]	Effector_delivery_system
21-AL00013.fasta	contig00010	83606	84925	+	atsA	1-1320/1320	===============	0/0	100.00	89.09	vfdb_aeromonas_setB	WP_011705708	VFG038373 (atsA) Type VI secretion system protein [T6SS (VF0480) - Effector delivery system (VFC0086)] [Aeromonas hydrophila subsp. hydrophila ATCC 7966]	Effector_delivery_system
21-AL00013.fasta	contig00010	84935	85922	+	atsB	1-988/990	========/======	2/8	99.39	86.59	vfdb_aeromonas_setB	WP_011705709	VFG038374 (atsB) Type VI secretion system protein [T6SS (VF0480) - Effector delivery system (VFC0086)] [Aeromonas hydrophila subsp. hydrophila ATCC 7966]	Effector_delivery_system
21-AL00013.fasta	contig00010	86592	87940	+	atsD	1-1349/1365	===============	0/0	98.83	81.69	vfdb_aeromonas_setB	NA	VFG038377 (atsD) Type VI secretion system protein [T6SS (VF0480) - Effector delivery system (VFC0086)] [Aeromonas salmonicida subsp. salmonicida A449]	Effector_delivery_system
21-AL00013.fasta	contig00011	49832	50695	+	mshI	1-864/864	===============	0/0	100.00	92.13	vfdb_aeromonas_setB	WP_005348604	VFG038617 (mshI) MSHA (mannose-sensitive hemagglutinin) pili biogenesis protein MshI bitopic inner membrane protein [MSHA type IV pili (VF0477) - Adherence (VFC0001)] [Aeromonas veronii B565]	Adherence
21-AL00013.fasta	contig00011	50695	51288	+	mshI1	1-594/594	===============	0/0	100.00	96.97	vfdb_aeromonas_setB	WP_005348605	VFG038613 (mshI1) MSHA (mannose-sensitive hemagglutinin) pili biogenesis protein MshI1 bitopic inner membrane protein [MSHA type IV pili (VF0477) - Adherence (VFC0001)] [Aeromonas veronii B565]	Adherence
21-AL00013.fasta	contig00011	51288	51935	+	mshJ	1-648/648	===============	0/0	100.00	97.69	vfdb_aeromonas_setB	WP_005348606	VFG038609 (mshJ) MSHA (mannose-sensitive hemagglutinin) pili biogenesis protein MshJ bitopic inner membrane protein GspM-like [MSHA type IV pili (VF0477) - Adherence (VFC0001)] [Aeromonas veronii B565]	Adherence
21-AL00013.fasta	contig00011	51928	52257	+	mshK	1-330/330	===============	0/0	100.00	97.88	vfdb_aeromonas_setB	WP_005348607	VFG038605 (mshK) MSHA (mannose-sensitive hemagglutinin) pili biogenesis protein MshK periplasmic protein GspC-like [MSHA type IV pili (VF0477) - Adherence (VFC0001)] [Aeromonas veronii B565]	Adherence
21-AL00013.fasta	contig00011	52328	54001	+	mshL	1-1674/1674	===============	0/0	100.00	97.73	vfdb_aeromonas_setB	WP_005348608	VFG038602 (mshL) MSHA (mannose-sensitive hemagglutinin) pili biogenesis protein MshL outer membrane secretin GspD-like [MSHA type IV pili (VF0477) - Adherence (VFC0001)] [Aeromonas veronii B565]	Adherence
21-AL00013.fasta	contig00011	54094	54984	+	mshM	1-891/891	===============	0/0	100.00	97.42	vfdb_aeromonas_setB	WP_005348609	VFG038598 (mshM) membrane protein with ATPase domain GspA-like [MSHA type IV pili (VF0477) - Adherence (VFC0001)] [Aeromonas veronii B565]	Adherence
21-AL00013.fasta	contig00011	54981	56060	+	mshN	1-1095/1095	========/======	1/15	98.63	95.71	vfdb_aeromonas_setB	WP_005348610	VFG038594 (mshN) Tetratricopeptide repeat protein PilF-like [MSHA type IV pili (VF0477) - Adherence (VFC0001)] [Aeromonas veronii B565]	Adherence
21-AL00013.fasta	contig00011	56135	57844	+	mshE	1-1710/1710	===============	0/0	100.00	96.96	vfdb_aeromonas_setB	WP_005348611	VFG038591 (mshE) ATPase protein MshE GspE-like [MSHA type IV pili (VF0477) - Adherence (VFC0001)] [Aeromonas veronii B565]	Adherence
21-AL00013.fasta	contig00011	57848	59066	+	mshG	1-1219/1221	===============	0/0	99.84	95.73	vfdb_aeromonas_setB	WP_005348613	VFG038588 (mshG) MSHA (mannose-sensitive hemagglutinin) pili biogenesis protein MshG GspF-like [MSHA type IV pili (VF0477) - Adherence (VFC0001)] [Aeromonas veronii B565]	Adherence
21-AL00013.fasta	contig00011	59089	59550	+	mshF	1-462/462	===============	0/0	100.00	95.45	vfdb_aeromonas_setB	WP_005348615	VFG038585 (mshF) hypothetical protein [MSHA type IV pili (VF0477) - Adherence (VFC0001)] [Aeromonas veronii B565]	Adherence
21-AL00013.fasta	contig00011	59628	60295	+	mshB	1-668/672	===============	0/0	99.40	96.86	vfdb_aeromonas_setB	WP_005348617	VFG038582 (mshB) MSHA (mannose-sensitive hemagglutinin) pili minor prepilin protein MshB [MSHA type IV pili (VF0477) - Adherence (VFC0001)] [Aeromonas veronii B565]	Adherence
21-AL00013.fasta	contig00011	61283	61843	+	mshD	1-561/561	===============	0/0	100.00	95.01	vfdb_aeromonas_setB	WP_005348620	VFG038574 (mshD) MSHA (mannose-sensitive hemagglutinin) pili minor prepilin protein MshD [MSHA type IV pili (VF0477) - Adherence (VFC0001)] [Aeromonas veronii B565]	Adherence
21-AL00013.fasta	contig00011	61843	62772	+	mshO	1-930/930	===============	0/0	100.00	94.62	vfdb_aeromonas_setB	WP_193352791	VFG038570 (mshO) MSHA (mannose-sensitive hemagglutinin) pili biogenesis protein MshO [MSHA type IV pili (VF0477) - Adherence (VFC0001)] [Aeromonas veronii B565]	Adherence
21-AL00013.fasta	contig00011	62810	63235	+	mshP	1-426/426	===============	0/0	100.00	95.78	vfdb_aeromonas_setB	WP_005316363	VFG038565 (mshP) hypothetical protein [MSHA type IV pili (VF0477) - Adherence (VFC0001)] [Aeromonas salmonicida subsp. salmonicida A449]	Adherence
21-AL00013.fasta	contig00011	95277	96740	+	aerA	1-1464/1464	===============	0/0	100.00	97.27	vfdb_aeromonas_setB	WP_013724157	VFG038894 (aerA/act) Aerolysin A [Aerolysin (VF0481) - Exotoxin (VFC0235)] [Aeromonas veronii B565]	Exotoxin
21-AL00013.fasta	contig00013	643	1185	+	fimA	1-543/543	===============	0/0	100.00	94.66	vfdb_aeromonas_setB	WP_005354944	VFG038411 (fimA) fimbrial protein [Type I pili (VF0486) - Adherence (VFC0001)] [Aeromonas veronii B565]	Adherence
21-AL00013.fasta	contig00013	1746	4280	+	fimC	1-2535/2535	===============	0/0	100.00	98.22	vfdb_aeromonas_setB	WP_005354942	VFG038415 (fimC) outer membrane usher protein [Type I pili (VF0486) - Adherence (VFC0001)] [Aeromonas veronii B565]	Adherence
21-AL00013.fasta	contig00013	4291	5022	+	fimD	1-732/732	===============	0/0	100.00	96.72	vfdb_aeromonas_setB	WP_005354941	VFG038419 (fimD) fimbrial chaperone protein [Type I pili (VF0486) - Adherence (VFC0001)] [Aeromonas veronii B565]	Adherence
21-AL00013.fasta	contig00013	5028	6056	+	fimE	1-1029/1029	===============	0/0	100.00	95.92	vfdb_aeromonas_setB	WP_005354940	VFG038423 (fimE) fimbrial protein [Type I pili (VF0486) - Adherence (VFC0001)] [Aeromonas veronii B565]	Adherence
21-AL00013.fasta	contig00013	6068	6619	+	fimF	1-552/552	===============	0/0	100.00	96.74	vfdb_aeromonas_setB	WP_005354939	VFG038427 (fimF) fimbrial protein [Type I pili (VF0486) - Adherence (VFC0001)] [Aeromonas veronii B565]	Adherence
21-AL00013.fasta	contig00015	119581	121077	+	flmD	1-1497/1497	===============	0/0	100.00	92.39	vfdb_aeromonas_setB	WP_016350360	VFG038848 (flmD) FlmD protein [Polar flagella (VF0473) - Motility (VFC0204)] [Aeromonas hydrophila ML09-119]	Motility
21-AL00013.fasta	contig00015	121058	122100	+	nueB	1-1043/1050	===============	0/0	99.33	93.29	vfdb_aeromonas_setB	WP_016350359	VFG038851 (nueB) pseudaminic acid synthase NeuB [Polar flagella (VF0473) - Motility (VFC0204)] [Aeromonas hydrophila ML09-119]	Motility
21-AL00013.fasta	contig00017	1687	2109	-	flaJ	1-423/423	===============	0/0	100.00	85.11	vfdb_aeromonas_setB	WP_016350353	VFG038747 (flaJ) flagellar specific chaperone FlaJ/FliS [Polar flagella (VF0473) - Motility (VFC0204)] [Aeromonas hydrophila ML09-119]	Motility
21-AL00013.fasta	contig00017	2133	3533	-	flaH	1-1398/1398	========/======	1/3	100.00	83.58	vfdb_aeromonas_setB	WP_016350352	VFG038743 (flaH) flagellar hook-associated protein 2 [Polar flagella (VF0473) - Motility (VFC0204)] [Aeromonas hydrophila ML09-119]	Motility
21-AL00013.fasta	contig00017	3559	3984	-	flaG	1-423/423	========/======	1/3	100.00	81.69	vfdb_aeromonas_setB	WP_043118910	VFG038740 (flaG) flagellin protein [Polar flagella (VF0473) - Motility (VFC0204)] [Aeromonas hydrophila ML09-119]	Motility
21-AL00013.fasta	contig00017	76098	77237	+	tapW	1-1140/1140	===============	0/0	100.00	97.02	vfdb_aeromonas_setB	WP_005353124	VFG038474 (tapW) twitching ATPase [Tap type IV pili (VF0475) - Adherence (VFC0001)] [Aeromonas veronii B565]	Adherence
21-AL00013.fasta	contig00021	43027	43515	-	cheW	1-489/489	===============	0/0	100.00	90.80	vfdb_aeromonas_setB	WP_005298836	VFG043204 (cheW-2) chemotaxis protein CheW [Polar flagella (VF0473) - Motility (VFC0204)] [Aeromonas hydrophila subsp. hydrophila ATCC 7966]	Motility
21-AL00013.fasta	contig00021	43585	44457	-	cheW	1-873/873	===============	0/0	100.00	94.84	vfdb_aeromonas_setB	WP_005353662	VFG038729 (cheW) chemotaxis protein CheW [Polar flagella (VF0473) - Motility (VFC0204)] [Aeromonas veronii B565]	Motility
21-AL00013.fasta	contig00021	44454	45248	-	B565	1-795/795	===============	0/0	100.00	97.86	vfdb_aeromonas_setB	WP_005353663	VFG038725 (B565_RS05765) CobQ/CobB/MinD/ParA family protein [Polar flagella (VF0473) - Motility (VFC0204)] [Aeromonas veronii B565]	Motility
21-AL00013.fasta	contig00021	45253	46173	-	pomB	1-921/921	===============	0/0	100.00	98.05	vfdb_aeromonas_setB	WP_005353664	VFG038721 (pomB) ompA family protein [Polar flagella (VF0473) - Motility (VFC0204)] [Aeromonas veronii B565]	Motility
21-AL00013.fasta	contig00021	46176	46913	-	motA	1-738/738	===============	0/0	100.00	96.48	vfdb_aeromonas_setB	WP_005353665	VFG038717 (motA) chemotaxis protein MotA [Polar flagella (VF0473) - Motility (VFC0204)] [Aeromonas veronii B565]	Motility
21-AL00013.fasta	contig00021	46916	48031	-	cheB	1-1116/1116	===============	0/0	100.00	98.03	vfdb_aeromonas_setB	WP_005353666	VFG038713 (cheB-2) chemotaxis-specific methylesterase [Polar flagella (VF0473) - Motility (VFC0204)] [Aeromonas veronii B565]	Motility
21-AL00013.fasta	contig00021	48064	50283	-	cheA	1-2193/2193	========/======	1/27	100.00	95.22	vfdb_aeromonas_setB	WP_013723553	VFG038709 (cheA-2) chemotaxis protein CheA [Polar flagella (VF0473) - Motility (VFC0204)] [Aeromonas veronii B565]	Motility
21-AL00013.fasta	contig00021	50295	51035	-	cheZ	1-741/741	===============	0/0	100.00	99.33	vfdb_aeromonas_setB	WP_005353668	VFG038705 (cheZ) chemotaxis protein CheZ [Polar flagella (VF0473) - Motility (VFC0204)] [Aeromonas veronii B565]	Motility
21-AL00013.fasta	contig00021	51048	51431	-	cheY	1-384/384	===============	0/0	100.00	99.74	vfdb_aeromonas_setB	WP_013723552	VFG038701 (cheY) chemotaxis protein CheY [Polar flagella (VF0473) - Motility (VFC0204)] [Aeromonas veronii B565]	Motility
21-AL00013.fasta	contig00021	51543	52262	-	fliA	1-720/720	===============	0/0	100.00	97.50	vfdb_aeromonas_setB	WP_005353671	VFG038697 (fliA) flagellar biosynthesis sigma factor [Polar flagella (VF0473) - Motility (VFC0204)] [Aeromonas veronii B565]	Motility
21-AL00013.fasta	contig00021	52255	53130	-	flhG	1-876/876	===============	0/0	100.00	96.80	vfdb_aeromonas_setB	WP_013723550	VFG038693 (flhG) CobQ/CobB/MinD/ParA family protein [Polar flagella (VF0473) - Motility (VFC0204)] [Aeromonas veronii B565]	Motility
21-AL00013.fasta	contig00021	53132	54556	-	flhF	1-1425/1425	===============	0/0	100.00	96.91	vfdb_aeromonas_setB	WP_005362047	VFG038689 (flhF) flagellar biosynthesis protein FlhF [Polar flagella (VF0473) - Motility (VFC0204)] [Aeromonas veronii B565]	Motility
21-AL00013.fasta	contig00021	54573	56675	-	flhA	1-2103/2103	===============	0/0	100.00	97.58	vfdb_aeromonas_setB	WP_013723549	VFG038685 (flhA) flagellar biosynthesis protein FlhA [Polar flagella (VF0473) - Motility (VFC0204)] [Aeromonas veronii B565]	Motility
21-AL00013.fasta	contig00021	56783	57913	-	flhB	1-1131/1131	===============	0/0	100.00	95.76	vfdb_aeromonas_setB	WP_005334720	VFG038681 (flhB) flagellar biosynthetic protein FlhB [Polar flagella (VF0473) - Motility (VFC0204)] [Aeromonas veronii B565]	Motility
21-AL00013.fasta	contig00021	57906	58703	-	fliR	1-798/798	===============	0/0	100.00	92.73	vfdb_aeromonas_setB	WP_005353677	VFG038677 (fliR) flagellar biosynthesis protein FliR [Polar flagella (VF0473) - Motility (VFC0204)] [Aeromonas veronii B565]	Motility
21-AL00013.fasta	contig00021	58700	58969	-	fliQ	1-270/270	===============	0/0	100.00	98.52	vfdb_aeromonas_setB	WP_005334727	VFG038673 (fliQ) flagellar biosynthetic protein FliQ [Polar flagella (VF0473) - Motility (VFC0204)] [Aeromonas veronii B565]	Motility
21-AL00013.fasta	contig00021	58995	59768	-	fliP	1-774/774	===============	0/0	100.00	98.58	vfdb_aeromonas_setB	WP_005334729	VFG038669 (fliP) flagellar biosynthesis protein FliP [Polar flagella (VF0473) - Motility (VFC0204)] [Aeromonas veronii B565]	Motility
21-AL00013.fasta	contig00021	59755	60135	-	fliO	1-381/381	===============	0/0	100.00	97.64	vfdb_aeromonas_setB	WP_005353678	VFG038665 (fliO) flagellar biosynthesis protein FliO [Polar flagella (VF0473) - Motility (VFC0204)] [Aeromonas veronii B565]	Motility
21-AL00013.fasta	contig00021	60132	60524	-	fliN	1-393/393	===============	0/0	100.00	98.98	vfdb_aeromonas_setB	WP_005298791	VFG038661 (fliN) flagellar motor switch protein FliN [Polar flagella (VF0473) - Motility (VFC0204)] [Aeromonas veronii B565]	Motility
21-AL00013.fasta	contig00021	60574	61644	-	fliM	1-1071/1071	===============	0/0	100.00	97.95	vfdb_aeromonas_setB	WP_005334736	VFG038657 (fliM) flagellar motor switch protein FliM [Polar flagella (VF0473) - Motility (VFC0204)] [Aeromonas veronii B565]	Motility
21-AL00013.fasta	contig00021	61652	62167	-	fliL	1-516/516	===============	0/0	100.00	98.26	vfdb_aeromonas_setB	WP_005353679	VFG038653 (fliL) flagellar basal body-associated protein FliL [Polar flagella (VF0473) - Motility (VFC0204)] [Aeromonas veronii B565]	Motility
21-AL00013.fasta	contig00021	62225	64153	-	fliK	1-1914/1914	========/======	1/15	100.00	94.76	vfdb_aeromonas_setB	WP_005353681	VFG038649 (fliK) flagellar hook-length control protein FliK [Polar flagella (VF0473) - Motility (VFC0204)] [Aeromonas veronii B565]	Motility
21-AL00013.fasta	contig00021	64221	64661	-	fliJ	1-441/441	===============	0/0	100.00	98.64	vfdb_aeromonas_setB	WP_005334746	VFG038645 (fliJ) flagellar export protein FliJ [Polar flagella (VF0473) - Motility (VFC0204)] [Aeromonas veronii B565]	Motility
21-AL00013.fasta	contig00021	64689	66020	-	fliI	1-1332/1332	===============	0/0	100.00	96.92	vfdb_aeromonas_setB	WP_005334747	VFG038641 (fliI) flagellum-specific ATP synthase [Polar flagella (VF0473) - Motility (VFC0204)] [Aeromonas veronii B565]	Motility
21-AL00013.fasta	contig00021	66073	66897	-	fliH	1-825/825	===============	0/0	100.00	95.88	vfdb_aeromonas_setB	WP_005353684	VFG038637 (fliH) flagellar assembly protein FliH [Polar flagella (VF0473) - Motility (VFC0204)] [Aeromonas veronii B565]	Motility
21-AL00013.fasta	contig00021	66966	68027	-	fliG	1-1062/1062	===============	0/0	100.00	97.83	vfdb_aeromonas_setB	WP_005334749	VFG038633 (fliG) flagellar motor switch protein G [Polar flagella (VF0473) - Motility (VFC0204)] [Aeromonas veronii B565]	Motility
21-AL00013.fasta	contig00021	68020	69729	-	fliF	1-1710/1710	===============	0/0	100.00	98.25	vfdb_aeromonas_setB	WP_005334750	VFG038629 (fliF) flagellar MS-ring protein [Polar flagella (VF0473) - Motility (VFC0204)] [Aeromonas veronii B565]	Motility
21-AL00013.fasta	contig00021	69792	70109	-	fliE	1-318/318	===============	0/0	100.00	98.74	vfdb_aeromonas_setB	WP_005353687	VFG038625 (fliE) flagellar hook-basal body complex protein FliE [Polar flagella (VF0473) - Motility (VFC0204)] [Aeromonas veronii B565]	Motility
21-AL00013.fasta	contig00026	28840	29631	+	tapF	1-792/792	===============	0/0	100.00	99.37	vfdb_aeromonas_setB	WP_085942042	VFG038507 (tapF) type IV pilus biogenesis/stability protein pilW-like [Tap type IV pili (VF0475) - Adherence (VFC0001)] [Aeromonas veronii B565]	Adherence
21-AL00013.fasta	contig00029	2325	2528	+	flp1	1-204/204	===============	0/0	100.00	98.04	vfdb_aeromonas_setB	WP_005350403	VFG038559 (flp1) Flp pilus pilin subunit [Flp type IV pili (VF0476) - Adherence (VFC0001)] [Aeromonas veronii B565]	Adherence
21-AL00013.fasta	contig00029	2528	2941	+	flpA	1-414/414	===============	0/0	100.00	96.86	vfdb_aeromonas_setB	WP_005350405	VFG038555 (flpA) prepilin peptidase [Flp type IV pili (VF0476) - Adherence (VFC0001)] [Aeromonas veronii B565]	Adherence
21-AL00013.fasta	contig00029	2951	3841	+	flpB	1-891/891	===============	0/0	100.00	98.77	vfdb_aeromonas_setB	WP_005350407	VFG038551 (flpB) Flp pilus assembly protein [Flp type IV pili (VF0476) - Adherence (VFC0001)] [Aeromonas veronii B565]	Adherence
21-AL00013.fasta	contig00029	3861	5258	+	flpC	1-1398/1398	===============	0/0	100.00	98.28	vfdb_aeromonas_setB	WP_005350408	VFG038547 (flpC) Flp pilus secretin FlpC [Flp type IV pili (VF0476) - Adherence (VFC0001)] [Aeromonas veronii B565]	Adherence
21-AL00013.fasta	contig00029	5270	5818	+	flpD	1-549/549	===============	0/0	100.00	97.63	vfdb_aeromonas_setB	WP_005350409	VFG038543 (flpD) Flp pilus assembly protein FlpD [Flp type IV pili (VF0476) - Adherence (VFC0001)] [Aeromonas veronii B565]	Adherence
21-AL00013.fasta	contig00029	5822	6955	+	flpE	1-1134/1134	===============	0/0	100.00	97.44	vfdb_aeromonas_setB	WP_013723953	VFG038539 (flpE) Flp pilus assembly protein ATPase [Flp type IV pili (VF0476) - Adherence (VFC0001)] [Aeromonas veronii B565]	Adherence
21-AL00013.fasta	contig00029	6955	8268	+	flpF	1-1314/1314	===============	0/0	100.00	98.33	vfdb_aeromonas_setB	WP_013723952	VFG038535 (flpF) traffic ATPase [Flp type IV pili (VF0476) - Adherence (VFC0001)] [Aeromonas veronii B565]	Adherence
21-AL00013.fasta	contig00029	8265	9149	+	flpG	1-885/885	===============	0/0	100.00	97.85	vfdb_aeromonas_setB	WP_005359307	VFG038531 (flpG) Flp pilus assembly protein FlpG [Flp type IV pili (VF0476) - Adherence (VFC0001)] [Aeromonas veronii B565]	Adherence
21-AL00013.fasta	contig00029	9153	10037	+	flpH	1-885/885	===============	0/0	100.00	98.64	vfdb_aeromonas_setB	WP_005359308	VFG038527 (flpH) Flp pilus assembly protein FlpH [Flp type IV pili (VF0476) - Adherence (VFC0001)] [Aeromonas veronii B565]	Adherence
21-AL00013.fasta	contig00029	10057	10815	+	flpI	1-759/759	===============	0/0	100.00	98.16	vfdb_aeromonas_setB	WP_013723951	VFG038523 (flpI) Flp pilus assembly protein FlpI [Flp type IV pili (VF0476) - Adherence (VFC0001)] [Aeromonas veronii B565]	Adherence
21-AL00013.fasta	contig00029	10812	11285	+	flpJ	1-474/474	===============	0/0	100.00	97.68	vfdb_aeromonas_setB	WP_005359316	VFG038519 (flpJ) Flp pilus pseudopilin [Flp type IV pili (VF0476) - Adherence (VFC0001)] [Aeromonas veronii B565]	Adherence
21-AL00013.fasta	contig00029	11282	11773	+	flpK	1-492/492	===============	0/0	100.00	98.37	vfdb_aeromonas_setB	WP_013723950	VFG038515 (flpK) Flp pilus pseudopilin [Flp type IV pili (VF0476) - Adherence (VFC0001)] [Aeromonas veronii B565]	Adherence
21-AL00013.fasta	contig00029	11773	13158	+	flpL	1-1383/1383	========/======	1/3	100.00	97.83	vfdb_aeromonas_setB	WP_013723949	VFG038511 (flpL) Flp pilus pseudopilin [Flp type IV pili (VF0476) - Adherence (VFC0001)] [Aeromonas veronii B565]	Adherence
21-AL00013.fasta	contig00030	3693	4328	-	B565	1-636/636	===============	0/0	100.00	96.86	vfdb_aeromonas_setB	WP_005354346	VFG038907 (B565_RS04085) hemolysin III [Hemolysin III (VF0647) - Exotoxin (VFC0235)] [Aeromonas veronii B565]	Exotoxin
21-AL00013.fasta	contig00032	22869	23636	-	exeN	1-768/768	===============	0/0	100.00	97.27	vfdb_aeromonas_setB	WP_005350038	VFG038315 (exeN) general secretion pathway protein N [Exe T2SS (VF0478) - Effector delivery system (VFC0086)] [Aeromonas veronii B565]	Effector_delivery_system
21-AL00013.fasta	contig00032	23633	24124	-	exeM	1-492/492	===============	0/0	100.00	98.17	vfdb_aeromonas_setB	WP_005350039	VFG038311 (exeM) general secretion pathway protein M [Exe T2SS (VF0478) - Effector delivery system (VFC0086)] [Aeromonas veronii B565]	Effector_delivery_system
21-AL00013.fasta	contig00032	24121	25305	-	exeL	1-1185/1185	===============	0/0	100.00	96.79	vfdb_aeromonas_setB	WP_005350040	VFG038307 (exeL) general secretion pathway protein L [Exe T2SS (VF0478) - Effector delivery system (VFC0086)] [Aeromonas veronii B565]	Effector_delivery_system
21-AL00013.fasta	contig00032	25428	26429	-	exeK	1-1002/1002	===============	0/0	100.00	98.00	vfdb_aeromonas_setB	WP_005350041	VFG038303 (exeK) general secretion pathway protein K [Exe T2SS (VF0478) - Effector delivery system (VFC0086)] [Aeromonas veronii B565]	Effector_delivery_system
21-AL00013.fasta	contig00032	26419	27154	-	exeJ	27-765/765	========/======	1/3	96.21	94.59	vfdb_aeromonas_setB	WP_005350042	VFG038299 (exeJ) general secretion pathway protein J [Exe T2SS (VF0478) - Effector delivery system (VFC0086)] [Aeromonas veronii B565]	Effector_delivery_system
21-AL00013.fasta	contig00032	27186	27545	-	exeI	1-360/360	========/======	2/2	99.72	95.84	vfdb_aeromonas_setB	WP_005350043	VFG038295 (exeI) general secretion pathway protein I [Exe T2SS (VF0478) - Effector delivery system (VFC0086)] [Aeromonas veronii B565]	Effector_delivery_system
21-AL00013.fasta	contig00032	27628	28180	-	exeH	21-573/573	===============	0/0	96.51	96.75	vfdb_aeromonas_setB	WP_005350046	VFG038291 (exeH) general secretion pathway protein H [Exe T2SS (VF0478) - Effector delivery system (VFC0086)] [Aeromonas veronii B565]	Effector_delivery_system
21-AL00013.fasta	contig00032	28248	28679	-	exeG	1-432/432	===============	0/0	100.00	98.15	vfdb_aeromonas_setB	WP_005338297	VFG038287 (exeG) general secretion pathway protein G [Exe T2SS (VF0478) - Effector delivery system (VFC0086)] [Aeromonas veronii B565]	Effector_delivery_system
21-AL00013.fasta	contig00032	28777	29997	-	exeF	1-1221/1221	===============	0/0	100.00	96.07	vfdb_aeromonas_setB	WP_005350050	VFG038283 (exeF) general secretion pathway protein F [Exe T2SS (VF0478) - Effector delivery system (VFC0086)] [Aeromonas veronii B565]	Effector_delivery_system
21-AL00013.fasta	contig00032	29999	31504	-	exeE	1-1506/1506	===============	0/0	100.00	96.41	vfdb_aeromonas_setB	WP_005338295	VFG038279 (exeE) general secretory pathway protein E [Exe T2SS (VF0478) - Effector delivery system (VFC0086)] [Aeromonas veronii B565]	Effector_delivery_system
21-AL00013.fasta	contig00032	31504	33543	-	exeD	1-2040/2040	===============	0/0	100.00	97.99	vfdb_aeromonas_setB	WP_005350051	VFG038275 (exeD) general secretion pathway protein D [Exe T2SS (VF0478) - Effector delivery system (VFC0086)] [Aeromonas veronii B565]	Effector_delivery_system
21-AL00013.fasta	contig00032	33565	34431	-	exeC	1-867/867	===============	0/0	100.00	97.81	vfdb_aeromonas_setB	WP_041202668	VFG038271 (exeC) general secretion pathway protein C [Exe T2SS (VF0478) - Effector delivery system (VFC0086)] [Aeromonas veronii B565]	Effector_delivery_system
21-AL00013.fasta	contig00032	34626	35318	-	exeB	1-696/696	========/======	1/3	99.57	96.26	vfdb_aeromonas_setB	WP_005350053	VFG038267 (exeB) general secretion pathway protein B [Exe T2SS (VF0478) - Effector delivery system (VFC0086)] [Aeromonas veronii B565]	Effector_delivery_system
21-AL00013.fasta	contig00032	35318	36886	-	exeA	1-1569/1569	===============	0/0	100.00	97.32	vfdb_aeromonas_setB	WP_013723989	VFG038263 (exeA) general secretion pathway protein A [Exe T2SS (VF0478) - Effector delivery system (VFC0086)] [Aeromonas veronii B565]	Effector_delivery_system
21-AL00013.fasta	contig00040	513	2606	-	ASA	13-2094/2094	========/======	6/22	99.19	82.23	vfdb_aeromonas_setB	WP_005311744	VFG044242 (ASA_RS16540) TonB-dependent hemoglobin/transferrin/lactoferrin family receptor [Heme uptake system (VF0650) - Nutritional/Metabolic factor (VFC0272)] [Aeromonas salmonicida subsp. salmonicida A449]	Nutritional/Metabolic_factor
21-AL00013.fasta	contig00040	4872	5429	-	hutZ	1-558/558	========/======	2/2	99.82	87.12	vfdb_aeromonas_setB	WP_005311733	VFG044246 (hutZ) heme utilization protein HutZ [Heme uptake system (VF0650) - Nutritional/Metabolic factor (VFC0272)] [Aeromonas salmonicida subsp. salmonicida A449]	Nutritional/Metabolic_factor
21-AL00013.fasta	contig00040	5426	5938	-	hutX	1-513/513	===============	0/0	100.00	82.65	vfdb_aeromonas_setB	WP_005311732	VFG044247 (hutX) heme utilization cystosolic carrier protein HutX [Heme uptake system (VF0650) - Nutritional/Metabolic factor (VFC0272)] [Aeromonas salmonicida subsp. salmonicida A449]	Nutritional/Metabolic_factor
21-AL00013.fasta	contig00040	6109	6960	+	ASA	1-840/840	========/======	9/24	99.29	80.19	vfdb_aeromonas_setB	WP_005311729	VFG044248 (ASA_RS16570) ABC transporter substrate-binding protein [Heme uptake system (VF0650) - Nutritional/Metabolic factor (VFC0272)] [Aeromonas salmonicida subsp. salmonicida A449]	Nutritional/Metabolic_factor
21-AL00013.fasta	contig00040	6957	7978	+	ASA	1-1022/1032	========/======	2/2	98.93	84.75	vfdb_aeromonas_setB	WP_011899038	VFG044249 (ASA_RS16575) iron ABC transporter permease [Heme uptake system (VF0650) - Nutritional/Metabolic factor (VFC0272)] [Aeromonas salmonicida subsp. salmonicida A449]	Nutritional/Metabolic_factor

## Sheet: 21-AL00015
#FILE	SEQUENCE	START	END	STRAND	GENE	COVERAGE	COVERAGE_MAP	GAPS	%COVERAGE	%IDENTITY	DATABASE	ACCESSION	PRODUCT	RESISTANCE
21-AL00015.fasta	contig00001	131022	131780	-	exeN	1-756/756	========/======	1/3	100.00	84.06	vfdb_aeromonas_setB	WP_011704549	VFG038312 (exeN) general secretion pathway protein N [Exe T2SS (VF0478) - Effector delivery system (VFC0086)] [Aeromonas hydrophila subsp. hydrophila ATCC 7966]	Effector_delivery_system
21-AL00015.fasta	contig00001	131777	132268	-	exeM	1-492/492	===============	0/0	100.00	86.38	vfdb_aeromonas_setB	WP_005315842	VFG038310 (exeM) general secretion pathway protein M [Exe T2SS (VF0478) - Effector delivery system (VFC0086)] [Aeromonas salmonicida subsp. salmonicida A449]	Effector_delivery_system
21-AL00015.fasta	contig00001	132265	133449	-	exeL	1-1185/1185	===============	0/0	100.00	84.89	vfdb_aeromonas_setB	WP_011704547	VFG038304 (exeL) general secretion pathway protein L [Exe T2SS (VF0478) - Effector delivery system (VFC0086)] [Aeromonas hydrophila subsp. hydrophila ATCC 7966]	Effector_delivery_system
21-AL00015.fasta	contig00001	133561	134586	-	exeK	1-1026/1026	===============	0/0	100.00	86.75	vfdb_aeromonas_setB	WP_011704546	VFG038300 (exeK) general secretion pathway protein K [Exe T2SS (VF0478) - Effector delivery system (VFC0086)] [Aeromonas hydrophila subsp. hydrophila ATCC 7966]	Effector_delivery_system
21-AL00015.fasta	contig00001	134776	135381	-	exeJ	49-654/654	.==============	0/0	92.66	89.93	vfdb_aeromonas_setB	WP_016349341	VFG038297 (exeJ) general secretion pathway protein J [Exe T2SS (VF0478) - Effector delivery system (VFC0086)] [Aeromonas hydrophila ML09-119]	Effector_delivery_system
21-AL00015.fasta	contig00001	135462	135812	-	exeI	10-360/360	===============	0/0	97.50	92.59	vfdb_aeromonas_setB	WP_011704544	VFG038292 (exeI) general secretion pathway protein I [Exe T2SS (VF0478) - Effector delivery system (VFC0086)] [Aeromonas hydrophila subsp. hydrophila ATCC 7966]	Effector_delivery_system
21-AL00015.fasta	contig00001	135881	136421	-	exeH	24-564/564	========/======	2/4	95.57	80.85	vfdb_aeromonas_setB	WP_011899135	VFG038290 (exeH) general secretion pathway protein H [Exe T2SS (VF0478) - Effector delivery system (VFC0086)] [Aeromonas salmonicida subsp. salmonicida A449]	Effector_delivery_system
21-AL00015.fasta	contig00001	136492	136923	-	exeG	1-432/432	===============	0/0	100.00	96.76	vfdb_aeromonas_setB	WP_005308483	VFG038284 (exeG) general secretion pathway protein G [Exe T2SS (VF0478) - Effector delivery system (VFC0086)] [Aeromonas hydrophila subsp. hydrophila ATCC 7966]	Effector_delivery_system
21-AL00015.fasta	contig00001	137115	138333	-	exeF	1-1219/1221	========/======	4/6	99.59	92.72	vfdb_aeromonas_setB	WP_011704542	VFG038280 (exeF) general secretion pathway protein F [Exe T2SS (VF0478) - Effector delivery system (VFC0086)] [Aeromonas hydrophila subsp. hydrophila ATCC 7966]	Effector_delivery_system
21-AL00015.fasta	contig00001	138335	139840	-	exeE	1-1506/1506	===============	0/0	100.00	92.50	vfdb_aeromonas_setB	WP_011704541	VFG038276 (exeE) general secretory pathway protein E [Exe T2SS (VF0478) - Effector delivery system (VFC0086)] [Aeromonas hydrophila subsp. hydrophila ATCC 7966]	Effector_delivery_system
21-AL00015.fasta	contig00001	139906	141894	-	exeD	1-1995/2034	========/======	6/14	97.59	87.04	vfdb_aeromonas_setB	WP_011704540	VFG038272 (exeD) general secretion pathway protein D [Exe T2SS (VF0478) - Effector delivery system (VFC0086)] [Aeromonas hydrophila subsp. hydrophila ATCC 7966]	Effector_delivery_system
21-AL00015.fasta	contig00001	141916	142842	-	exeC	1-924/924	========/======	6/15	99.35	83.49	vfdb_aeromonas_setB	WP_011704539	VFG038268 (exeC) general secretion pathway protein C [Exe T2SS (VF0478) - Effector delivery system (VFC0086)] [Aeromonas hydrophila subsp. hydrophila ATCC 7966]	Effector_delivery_system
21-AL00015.fasta	contig00001	154755	156398	+	exeA	1-1644/1644	========/======	2/2	99.94	85.96	vfdb_aeromonas_setB	WP_005313959	VFG038262 (exeA) general secretion pathway protein A [Exe T2SS (VF0478) - Effector delivery system (VFC0086)] [Aeromonas salmonicida subsp. salmonicida A449]	Effector_delivery_system
21-AL00015.fasta	contig00002	65787	67878	-	ASA	1-2092/2094	========/======	2/2	99.86	86.29	vfdb_aeromonas_setB	WP_005311744	VFG044242 (ASA_RS16540) TonB-dependent hemoglobin/transferrin/lactoferrin family receptor [Heme uptake system (VF0650) - Nutritional/Metabolic factor (VFC0272)] [Aeromonas salmonicida subsp. salmonicida A449]	Nutritional/Metabolic_factor
21-AL00015.fasta	contig00002	69058	69609	+	ASA	1-552/552	===============	0/0	100.00	82.97	vfdb_aeromonas_setB	WP_005311738	VFG044244 (ASA_RS16550) cysteine hydrolase [Heme uptake system (VF0650) - Nutritional/Metabolic factor (VFC0272)] [Aeromonas salmonicida subsp. salmonicida A449]	Nutritional/Metabolic_factor
21-AL00015.fasta	contig00002	69649	70055	+	ASA	1-404/405	========/======	3/5	99.51	80.39	vfdb_aeromonas_setB	WP_005311736	VFG044245 (ASA_RS16555) hypothetical protein [Heme uptake system (VF0650) - Nutritional/Metabolic factor (VFC0272)] [Aeromonas salmonicida subsp. salmonicida A449]	Nutritional/Metabolic_factor
21-AL00015.fasta	contig00002	70121	70678	-	hutZ	1-558/558	===============	0/0	100.00	86.92	vfdb_aeromonas_setB	WP_005311733	VFG044246 (hutZ) heme utilization protein HutZ [Heme uptake system (VF0650) - Nutritional/Metabolic factor (VFC0272)] [Aeromonas salmonicida subsp. salmonicida A449]	Nutritional/Metabolic_factor
21-AL00015.fasta	contig00002	70675	71187	-	hutX	1-513/513	===============	0/0	100.00	87.33	vfdb_aeromonas_setB	WP_005311732	VFG044247 (hutX) heme utilization cystosolic carrier protein HutX [Heme uptake system (VF0650) - Nutritional/Metabolic factor (VFC0272)] [Aeromonas salmonicida subsp. salmonicida A449]	Nutritional/Metabolic_factor
21-AL00015.fasta	contig00002	71355	72200	+	ASA	1-840/840	========/======	8/22	99.05	80.68	vfdb_aeromonas_setB	WP_005311729	VFG044248 (ASA_RS16570) ABC transporter substrate-binding protein [Heme uptake system (VF0650) - Nutritional/Metabolic factor (VFC0272)] [Aeromonas salmonicida subsp. salmonicida A449]	Nutritional/Metabolic_factor
21-AL00015.fasta	contig00002	72198	73228	+	ASA	2-1032/1032	===============	0/0	99.90	86.03	vfdb_aeromonas_setB	WP_011899038	VFG044249 (ASA_RS16575) iron ABC transporter permease [Heme uptake system (VF0650) - Nutritional/Metabolic factor (VFC0272)] [Aeromonas salmonicida subsp. salmonicida A449]	Nutritional/Metabolic_factor
21-AL00015.fasta	contig00002	73287	74035	+	ASA	41-789/789	========/======	2/2	94.80	83.07	vfdb_aeromonas_setB	WP_005311724	VFG044250 (ASA_RS16580) heme ABC transporter ATP-binding protein [Heme uptake system (VF0650) - Nutritional/Metabolic factor (VFC0272)] [Aeromonas salmonicida subsp. salmonicida A449]	Nutritional/Metabolic_factor
21-AL00015.fasta	contig00003	74184	74918	-	flmH	1-735/735	===============	0/0	100.00	90.34	vfdb_aeromonas_setB	WP_005300916	VFG038840 (flmH) short chain dehydrogenase/reductase family oxidoreductase [Polar flagella (VF0473) - Motility (VFC0204)] [Aeromonas hydrophila ML09-119]	Motility
21-AL00015.fasta	contig00006	76179	76760	-	tppF	19-600/612	===============	0/0	95.10	81.44	vfdb_aeromonas_setB	WP_005320404	VFG038498 (tppF) type IV pilus pseudopilin [Tap type IV pili (VF0475) - Adherence (VFC0001)] [Aeromonas salmonicida subsp. salmonicida A449]	Adherence
21-AL00015.fasta	contig00006	102375	103484	-	tapU	1-1110/1110	========/======	2/4	99.82	86.69	vfdb_aeromonas_setB	WP_011707390	VFG038467 (tapU) twitching ATPase [Tap type IV pili (VF0475) - Adherence (VFC0001)] [Aeromonas hydrophila subsp. hydrophila ATCC 7966]	Adherence
21-AL00015.fasta	contig00006	103508	104542	-	tapT	1-1035/1035	===============	0/0	100.00	89.95	vfdb_aeromonas_setB	WP_011707389	VFG038463 (tapT) twitching ATPase [Tap type IV pili (VF0475) - Adherence (VFC0001)] [Aeromonas hydrophila subsp. hydrophila ATCC 7966]	Adherence
21-AL00015.fasta	contig00008	71366	72553	+	amoA	1-1194/1194	========/======	4/12	99.25	88.47	vfdb_aeromonas_setB	WP_011706310	VFG044235 (amoA) isochorismate synthases [Amonabactin (VF0649) - Nutritional/Metabolic factor (VFC0272)] [Aeromonas hydrophila subsp. hydrophila ATCC 7966]	Nutritional/Metabolic_factor
21-AL00015.fasta	contig00009	47427	48277	+	mshI	1-851/864	========/======	3/4	98.26	80.54	vfdb_aeromonas_setB	WP_011704361	VFG038614 (mshI) MSHA (mannose-sensitive hemagglutinin) pili biogenesis protein MshI bitopic inner membrane protein [MSHA type IV pili (VF0477) - Adherence (VFC0001)] [Aeromonas hydrophila subsp. hydrophila ATCC 7966]	Adherence
21-AL00015.fasta	contig00009	49959	51635	+	mshL	1-1674/1674	========/======	4/9	99.82	83.33	vfdb_aeromonas_setB	WP_011704365	VFG038599 (mshL) MSHA (mannose-sensitive hemagglutinin) pili biogenesis protein MshL outer membrane secretin GspD-like [MSHA type IV pili (VF0477) - Adherence (VFC0001)] [Aeromonas hydrophila subsp. hydrophila ATCC 7966]	Adherence
21-AL00015.fasta	contig00009	51787	52677	+	mshM	1-891/891	========/======	4/4	99.78	83.65	vfdb_aeromonas_setB	WP_011704366	VFG038595 (mshM) membrane protein with ATPase domain GspA-like [MSHA type IV pili (VF0477) - Adherence (VFC0001)] [Aeromonas hydrophila subsp. hydrophila ATCC 7966]	Adherence
21-AL00015.fasta	contig00009	53885	55597	+	mshE	1-1710/1710	========/======	1/3	100.00	88.73	vfdb_aeromonas_setB	WP_043118275	VFG038590 (mshE) ATPase protein MshE GspE-like [MSHA type IV pili (VF0477) - Adherence (VFC0001)] [Aeromonas hydrophila ML09-119]	Adherence
21-AL00015.fasta	contig00009	55645	56863	+	mshG	1-1219/1221	===============	0/0	99.84	88.19	vfdb_aeromonas_setB	WP_011704369	VFG038586 (mshG) MSHA (mannose-sensitive hemagglutinin) pili biogenesis protein MshG GspF-like [MSHA type IV pili (VF0477) - Adherence (VFC0001)] [Aeromonas hydrophila subsp. hydrophila ATCC 7966]	Adherence
21-AL00015.fasta	contig00009	57700	58315	+	mshB	57-672/672	.==============	0/0	91.67	84.42	vfdb_aeromonas_setB	WP_043118279	VFG038581 (mshB) MSHA (mannose-sensitive hemagglutinin) pili minor prepilin protein MshB [MSHA type IV pili (VF0477) - Adherence (VFC0001)] [Aeromonas hydrophila ML09-119]	Adherence
21-AL00015.fasta	contig00009	58887	59363	+	mshC	19-495/495	===============	0/0	96.36	96.23	vfdb_aeromonas_setB	WP_005348619	VFG038577 (mshC) MSHA (mannose-sensitive hemagglutinin) pili minor prepilin protein MshC [MSHA type IV pili (VF0477) - Adherence (VFC0001)] [Aeromonas veronii B565]	Adherence
21-AL00015.fasta	contig00009	59350	59910	+	mshD	1-561/561	===============	0/0	100.00	96.08	vfdb_aeromonas_setB	WP_005348620	VFG038574 (mshD) MSHA (mannose-sensitive hemagglutinin) pili minor prepilin protein MshD [MSHA type IV pili (VF0477) - Adherence (VFC0001)] [Aeromonas veronii B565]	Adherence
21-AL00015.fasta	contig00009	59910	60839	+	mshO	1-930/930	===============	0/0	100.00	93.33	vfdb_aeromonas_setB	WP_193352791	VFG038570 (mshO) MSHA (mannose-sensitive hemagglutinin) pili biogenesis protein MshO [MSHA type IV pili (VF0477) - Adherence (VFC0001)] [Aeromonas veronii B565]	Adherence
21-AL00015.fasta	contig00009	60877	61302	+	mshP	1-426/426	===============	0/0	100.00	94.37	vfdb_aeromonas_setB	WP_005316363	VFG038565 (mshP) hypothetical protein [MSHA type IV pili (VF0477) - Adherence (VFC0001)] [Aeromonas salmonicida subsp. salmonicida A449]	Adherence
21-AL00015.fasta	contig00015	3451	3768	+	fliE	1-318/318	===============	0/0	100.00	90.57	vfdb_aeromonas_setB	WP_011705271	VFG038622 (fliE) flagellar hook-basal body complex protein FliE [Polar flagella (VF0473) - Motility (VFC0204)] [Aeromonas hydrophila subsp. hydrophila ATCC 7966]	Motility
21-AL00015.fasta	contig00015	3824	5524	+	fliF	1-1713/1713	========/======	3/12	99.30	87.57	vfdb_aeromonas_setB	WP_016350050	VFG038627 (fliF) flagellar MS-ring protein [Polar flagella (VF0473) - Motility (VFC0204)] [Aeromonas hydrophila ML09-119]	Motility
21-AL00015.fasta	contig00015	5517	6576	+	fliG	1-1060/1062	===============	0/0	99.81	93.40	vfdb_aeromonas_setB	WP_011705273	VFG038630 (fliG) flagellar motor switch protein G [Polar flagella (VF0473) - Motility (VFC0204)] [Aeromonas hydrophila subsp. hydrophila ATCC 7966]	Motility
21-AL00015.fasta	contig00015	6658	7445	+	fliH	4-785/807	========/======	1/6	96.90	80.46	vfdb_aeromonas_setB	WP_016350051	VFG038635 (fliH) flagellar assembly protein FliH [Polar flagella (VF0473) - Motility (VFC0204)] [Aeromonas hydrophila ML09-119]	Motility
21-AL00015.fasta	contig00015	7546	8858	+	fliI	20-1332/1332	===============	0/0	98.57	89.41	vfdb_aeromonas_setB	WP_011705275	VFG038639 (fliI) flagellum-specific ATP synthase [Polar flagella (VF0473) - Motility (VFC0204)] [Aeromonas hydrophila ML09-119]	Motility
21-AL00015.fasta	contig00015	8875	9315	+	fliJ	1-441/441	===============	0/0	100.00	83.45	vfdb_aeromonas_setB	WP_005334746	VFG038645 (fliJ) flagellar export protein FliJ [Polar flagella (VF0473) - Motility (VFC0204)] [Aeromonas veronii B565]	Motility
21-AL00015.fasta	contig00015	11380	11884	+	fliL	1-517/519	========/======	2/12	97.30	85.30	vfdb_aeromonas_setB	WP_011705278	VFG038651 (fliL) flagellar basal body-associated protein FliL [Polar flagella (VF0473) - Motility (VFC0204)] [Aeromonas hydrophila ML09-119]	Motility
21-AL00015.fasta	contig00015	11897	12949	+	fliM	1-1053/1071	===============	0/0	98.32	91.36	vfdb_aeromonas_setB	WP_011705279	VFG038654 (fliM) flagellar motor switch protein FliM [Polar flagella (VF0473) - Motility (VFC0204)] [Aeromonas hydrophila subsp. hydrophila ATCC 7966]	Motility
21-AL00015.fasta	contig00015	13012	13407	+	fliN	1-393/393	========/======	1/3	100.00	89.39	vfdb_aeromonas_setB	WP_011705280	VFG038659 (fliN) flagellar motor switch protein FliN [Polar flagella (VF0473) - Motility (VFC0204)] [Aeromonas hydrophila ML09-119]	Motility
21-AL00015.fasta	contig00015	13404	13787	+	fliO	1-384/384	===============	0/0	100.00	86.46	vfdb_aeromonas_setB	WP_005298795	VFG038662 (fliO) flagellar biosynthesis protein FliO [Polar flagella (VF0473) - Motility (VFC0204)] [Aeromonas hydrophila subsp. hydrophila ATCC 7966]	Motility
21-AL00015.fasta	contig00015	13824	14531	+	fliP	72-779/780	.==============	0/0	90.77	91.53	vfdb_aeromonas_setB	WP_016350054	VFG038667 (fliP) flagellar biosynthesis protein FliP [Polar flagella (VF0473) - Motility (VFC0204)] [Aeromonas hydrophila ML09-119]	Motility
21-AL00015.fasta	contig00015	14656	14925	+	fliQ	1-270/270	===============	0/0	100.00	88.89	vfdb_aeromonas_setB	WP_011705282	VFG038671 (fliQ) flagellar biosynthetic protein FliQ [Polar flagella (VF0473) - Motility (VFC0204)] [Aeromonas hydrophila ML09-119]	Motility
21-AL00015.fasta	contig00015	15017	15805	+	fliR	1-789/792	===============	0/0	99.62	85.68	vfdb_aeromonas_setB	WP_011705283	VFG038675 (fliR) flagellar biosynthesis protein FliR [Polar flagella (VF0473) - Motility (VFC0204)] [Aeromonas hydrophila ML09-119]	Motility
21-AL00015.fasta	contig00015	15889	17017	+	flhB	1-1129/1131	===============	0/0	99.82	86.80	vfdb_aeromonas_setB	WP_016350055	VFG038679 (flhB) flagellar biosynthetic protein FlhB [Polar flagella (VF0473) - Motility (VFC0204)] [Aeromonas hydrophila ML09-119]	Motility
21-AL00015.fasta	contig00015	17309	19392	+	flhA	20-2103/2103	========/======	2/4	99.00	88.16	vfdb_aeromonas_setB	WP_016350056	VFG038683 (flhA) flagellar biosynthesis protein FlhA [Polar flagella (VF0473) - Motility (VFC0204)] [Aeromonas hydrophila ML09-119]	Motility
21-AL00015.fasta	contig00015	20910	21785	+	flhG	1-876/876	===============	0/0	100.00	90.41	vfdb_aeromonas_setB	WP_010634619	VFG038690 (flhG) CobQ/CobB/MinD/ParA family protein [Polar flagella (VF0473) - Motility (VFC0204)] [Aeromonas hydrophila subsp. hydrophila ATCC 7966]	Motility
21-AL00015.fasta	contig00015	21778	22497	+	fliA	1-720/720	========/======	3/4	99.72	85.46	vfdb_aeromonas_setB	WP_017409955	VFG038695 (fliA) flagellar biosynthesis sigma factor [Polar flagella (VF0473) - Motility (VFC0204)] [Aeromonas hydrophila ML09-119]	Motility
21-AL00015.fasta	contig00015	22608	22991	+	cheY	1-384/384	===============	0/0	100.00	90.62	vfdb_aeromonas_setB	WP_010634617	VFG038698 (cheY) chemotaxis protein CheY [Polar flagella (VF0473) - Motility (VFC0204)] [Aeromonas hydrophila subsp. hydrophila ATCC 7966]	Motility
21-AL00015.fasta	contig00015	23004	23744	+	cheZ	1-741/741	========/======	4/4	99.73	83.98	vfdb_aeromonas_setB	WP_011705289	VFG038703 (cheZ) chemotaxis protein CheZ [Polar flagella (VF0473) - Motility (VFC0204)] [Aeromonas hydrophila ML09-119]	Motility
21-AL00015.fasta	contig00015	25944	27057	+	cheB	1-1114/1116	========/======	7/20	98.92	82.03	vfdb_aeromonas_setB	WP_011705291	VFG038710 (cheB-2) chemotaxis-specific methylesterase [Polar flagella (VF0473) - Motility (VFC0204)] [Aeromonas hydrophila subsp. hydrophila ATCC 7966]	Motility
21-AL00015.fasta	contig00015	28715	29499	+	AHA	1-785/795	===============	0/0	98.74	84.08	vfdb_aeromonas_setB	WP_011705294	VFG038722 (AHA_RS06990) CobQ/CobB/MinD/ParA family protein [Polar flagella (VF0473) - Motility (VFC0204)] [Aeromonas hydrophila subsp. hydrophila ATCC 7966]	Motility
21-AL00015.fasta	contig00015	30442	30926	+	cheW	1-485/489	===============	0/0	99.18	89.90	vfdb_aeromonas_setB	WP_005298836	VFG043204 (cheW-2) chemotaxis protein CheW [Polar flagella (VF0473) - Motility (VFC0204)] [Aeromonas hydrophila subsp. hydrophila ATCC 7966]	Motility
21-AL00015.fasta	contig00017	25913	26704	+	tapF	1-792/792	===============	0/0	100.00	88.38	vfdb_aeromonas_setB	WP_011705643	VFG038504 (tapF) type IV pilus biogenesis/stability protein pilW-like [Tap type IV pili (VF0475) - Adherence (VFC0001)] [Aeromonas hydrophila subsp. hydrophila ATCC 7966]	Adherence
21-AL00015.fasta	contig00019	2933	5158	+	tapQ	1-2202/2202	========/======	15/42	99.59	80.40	vfdb_aeromonas_setB	WP_043119325	VFG038460 (tapQ) type IV pilus secretin PilQ [Tap type IV pili (VF0475) - Adherence (VFC0001)] [Aeromonas hydrophila ML09-119]	Adherence
21-AL00015.fasta	contig00021	36490	37365	+	motY	1-876/876	===============	0/0	100.00	87.44	vfdb_aeromonas_setB	WP_024944879	VFG038753 (motY) sodium-type flagellar protein MotY [Polar flagella (VF0473) - Motility (VFC0204)] [Aeromonas hydrophila ML09-119]	Motility
21-AL00015.fasta	contig00022	17902	18660	+	pomA2	1-759/759	===============	0/0	100.00	90.78	vfdb_aeromonas_setB	WP_011707085	VFG038835 (pomA2) chemotaxis protein PomA [Polar flagella (VF0473) - Motility (VFC0204)] [Aeromonas hydrophila subsp. hydrophila ATCC 7966]	Motility
21-AL00015.fasta	contig00022	18671	19540	+	pomB2	1-876/900	========/======	2/6	96.67	86.30	vfdb_aeromonas_setB	WP_016351724	VFG038832 (pomB2) flagellar motor protein MotB [Polar flagella (VF0473) - Motility (VFC0204)] [Aeromonas hydrophila ML09-119]	Motility
21-AL00015.fasta	contig00023	52684	53321	-	B565	1-626/675	========/=====.	2/12	92.74	84.48	vfdb_aeromonas_setB	WP_005354039	VFG038911 (B565_RS04805) thermostable hemolysin [Thermostable hemolysin (TH) (VF0648) - Exotoxin (VFC0235)] [Aeromonas veronii B565]	Exotoxin
21-AL00015.fasta	contig00029	28300	28847	-	motX	53-600/600	.==============	0/0	91.33	85.04	vfdb_aeromonas_setB	WP_016349413	VFG038618 (motX) sodium-type flagellar motor component [Polar flagella (VF0473) - Motility (VFC0204)] [Aeromonas hydrophila subsp. hydrophila ATCC 7966]	Motility
21-AL00015.fasta	contig00031	24330	25161	-	tapD	29-857/873	========/======	5/11	94.50	81.82	vfdb_aeromonas_setB	WP_011707571	VFG038316 (tapD/pilD) prepilin peptidase [Tap type IV pili (VF0475) - Adherence (VFC0001)] [Aeromonas hydrophila subsp. hydrophila ATCC 7966]	Adherence
21-AL00015.fasta	contig00031	25268	26509	-	tapC	1-1242/1242	===============	0/0	100.00	86.23	vfdb_aeromonas_setB	WP_016352169	VFG038436 (tapC) type IV fimbrial assembly protein PilC-like [Tap type IV pili (VF0475) - Adherence (VFC0001)] [Aeromonas hydrophila ML09-119]	Adherence
21-AL00015.fasta	contig00031	26637	28343	-	tapB	1-1707/1707	===============	0/0	100.00	86.70	vfdb_aeromonas_setB	WP_005314160	VFG038433 (tapB) type IV pilus assembly ATPase PilB-like [Tap type IV pili (VF0475) - Adherence (VFC0001)] [Aeromonas salmonicida subsp. salmonicida A449]	Adherence
21-AL00015.fasta	contig00040	8937	10269	-	flrC	1-1342/1344	========/======	8/19	98.81	88.20	vfdb_aeromonas_setB	WP_011706626	VFG038755 (flrC) transcriptional activator [Polar flagella (VF0473) - Motility (VFC0204)] [Aeromonas hydrophila subsp. hydrophila ATCC 7966]	Motility
21-AL00015.fasta	contig00040	10340	11374	-	flrB	1-1035/1035	========/======	2/2	99.90	85.71	vfdb_aeromonas_setB	WP_016351312	VFG038760 (flrB) two-component sensor kinase [Polar flagella (VF0473) - Motility (VFC0204)] [Aeromonas hydrophila ML09-119]	Motility
21-AL00015.fasta	contig00040	11486	12892	-	flrA	10-1416/1422	========/======	2/8	98.66	82.99	vfdb_aeromonas_setB	WP_005350678	VFG038766 (flrA) FleQ protein [Polar flagella (VF0473) - Motility (VFC0204)] [Aeromonas veronii B565]	Motility
21-AL00015.fasta	contig00040	20248	21456	-	flgL	1-1209/1209	========/======	6/12	99.50	80.82	vfdb_aeromonas_setB	WP_011706634	VFG038767 (flgL) flagellar hook-associated protein FlgL [Polar flagella (VF0473) - Motility (VFC0204)] [Aeromonas hydrophila subsp. hydrophila ATCC 7966]	Motility
21-AL00015.fasta	contig00040	23507	24561	-	flgJ	1-1061/1092	========/======	9/36	95.24	80.30	vfdb_aeromonas_setB	WP_164927693	VFG038775 (flgJ) flagellar rod assembly protein/muramidase FlgJ [Polar flagella (VF0473) - Motility (VFC0204)] [Aeromonas hydrophila subsp. hydrophila ATCC 7966]	Motility
21-AL00015.fasta	contig00040	24608	25695	-	flgI	11-1098/1098	===============	0/0	99.09	86.49	vfdb_aeromonas_setB	WP_011706637	VFG038780 (flgI) flagellar basal body P-ring protein [Polar flagella (VF0473) - Motility (VFC0204)] [Aeromonas hydrophila ML09-119]	Motility
21-AL00015.fasta	contig00040	25773	26437	-	flgH	1-665/672	===============	0/0	98.96	85.86	vfdb_aeromonas_setB	WP_011706638	VFG038784 (flgH) flagellar basal body L-ring protein [Polar flagella (VF0473) - Motility (VFC0204)] [Aeromonas hydrophila ML09-119]	Motility
21-AL00015.fasta	contig00040	26458	27242	-	flgG	1-785/789	===============	0/0	99.49	87.64	vfdb_aeromonas_setB	WP_011706639	VFG038787 (flgG) flagellar basal body rod protein FlgG [Polar flagella (VF0473) - Motility (VFC0204)] [Aeromonas hydrophila subsp. hydrophila ATCC 7966]	Motility
21-AL00015.fasta	contig00040	27257	28003	-	flgF	1-747/747	===============	0/0	100.00	89.69	vfdb_aeromonas_setB	WP_011706640	VFG038791 (flgF) flagellar basal-body rod protein FlgF [Polar flagella (VF0473) - Motility (VFC0204)] [Aeromonas hydrophila subsp. hydrophila ATCC 7966]	Motility
21-AL00015.fasta	contig00040	30329	30748	-	flgC	1-420/420	===============	0/0	100.00	90.48	vfdb_aeromonas_setB	WP_011706643	VFG038803 (flgC) flagellar basal body rod protein FlgC [Polar flagella (VF0473) - Motility (VFC0204)] [Aeromonas hydrophila subsp. hydrophila ATCC 7966]	Motility
21-AL00015.fasta	contig00040	30752	31146	-	flgB	1-395/399	===============	0/0	99.00	85.82	vfdb_aeromonas_setB	WP_011706644	VFG038807 (flgB) flagellar basal-body rod protein FlgB [Polar flagella (VF0473) - Motility (VFC0204)] [Aeromonas hydrophila subsp. hydrophila ATCC 7966]	Motility
21-AL00015.fasta	contig00040	31210	32032	-	cheR	1-823/825	===============	0/0	99.76	87.73	vfdb_aeromonas_setB	WP_011706645	VFG038811 (cheR-3) chemotaxis protein CheR [Polar flagella (VF0473) - Motility (VFC0204)] [Aeromonas hydrophila subsp. hydrophila ATCC 7966]	Motility
21-AL00015.fasta	contig00040	32050	32961	-	cheV	1-912/912	========/======	2/6	99.67	88.85	vfdb_aeromonas_setB	WP_011706646	VFG038815 (cheV) CheV [Polar flagella (VF0473) - Motility (VFC0204)] [Aeromonas hydrophila subsp. hydrophila ATCC 7966]	Motility
21-AL00015.fasta	contig00040	33121	33804	+	flgA	1-684/684	===============	0/0	100.00	80.26	vfdb_aeromonas_setB	WP_161785096	VFG038820 (flgA) flagella basal body P-ring formation protein FlgA [Polar flagella (VF0473) - Motility (VFC0204)] [Aeromonas hydrophila ML09-119]	Motility
21-AL00015.fasta	contig00040	33899	34217	+	flgM	1-319/321	========/======	2/6	98.44	82.61	vfdb_aeromonas_setB	WP_011706648	VFG038823 (flgM) anti-sigma-D factor [Polar flagella (VF0473) - Motility (VFC0204)] [Aeromonas hydrophila subsp. hydrophila ATCC 7966]	Motility
21-AL00015.fasta	contig00045	13852	14988	-	tapW	1-1140/1140	========/======	1/3	99.74	88.25	vfdb_aeromonas_setB	WP_011706550	VFG038471 (tapW) twitching ATPase [Tap type IV pili (VF0475) - Adherence (VFC0001)] [Aeromonas hydrophila subsp. hydrophila ATCC 7966]	Adherence
21-AL00015.fasta	contig00058	17492	18811	-	hlyA	1-1320/1320	===============	0/0	100.00	91.89	vfdb_aeromonas_setB	WP_011706614	VFG038901 (hlyA) Hemolysin A [Hemolysin HlyA (VF0646) - Exotoxin (VFC0235)] [Aeromonas hydrophila ML09-119]	Exotoxin
21-AL00015.fasta	contig00068	4216	4837	-	AHML	9-630/636	===============	0/0	97.80	82.96	vfdb_aeromonas_setB	WP_016351856	VFG038905 (AHML_RS18555) hemolysin III [Hemolysin III (VF0647) - Exotoxin (VFC0235)] [Aeromonas hydrophila ML09-119]	Exotoxin
21-AL00015.fasta	contig00083	3345	4117	+	nueA	1-755/762	========/======	2/18	99.08	88.36	vfdb_aeromonas_setB	WP_016351249	VFG038845 (nueA) NeuA protein [Polar flagella (VF0473) - Motility (VFC0204)] [Aeromonas hydrophila ML09-119]	Motility
21-AL00015.fasta	contig00089	12444	12960	+	hcp1	1-517/519	===============	0/0	99.61	93.23	vfdb_aeromonas_setB	WP_011705044	VFG038366 (hcp1) HcpA-like protein [T6SS (VF0480) - Effector delivery system (VFC0086)] [Aeromonas hydrophila ML09-119]	Effector_delivery_system

## Sheet: 21-AL00018
#FILE	SEQUENCE	START	END	STRAND	GENE	COVERAGE	COVERAGE_MAP	GAPS	%COVERAGE	%IDENTITY	DATABASE	ACCESSION	PRODUCT	RESISTANCE
21-AL00018.fasta	contig00001	41275	41651	+	fliNL	2-378/378	===============	0/0	99.74	83.55	vfdb_aeromonas_setB	AAZ99729	VFG043167 (fliNL) FliNL [Lateral flagella (VF0474) - Motility (VFC0204)] [Aeromonas hydrophila str. AH-3]	Motility
21-AL00018.fasta	contig00001	42387	42656	+	lfiQ	1-270/270	===============	0/0	100.00	80.00	vfdb_aeromonas_setB	WP_005314303	VFG038858 (lfiQ) lateral flagellar biosynthetic protein LfiQ [Lateral flagella (VF0474) - Motility (VFC0204)] [Aeromonas salmonicida subsp. salmonicida A449]	Motility
21-AL00018.fasta	contig00001	43432	44568	+	flhBL	1-1137/1137	========/======	2/2	99.91	83.39	vfdb_aeromonas_setB	AAZ99733	VFG043171 (flhBL) FlhBL [Lateral flagella (VF0474) - Motility (VFC0204)] [Aeromonas hydrophila str. AH-3]	Motility
21-AL00018.fasta	contig00001	44572	46647	+	flhAL	1-2076/2076	===============	0/0	100.00	82.71	vfdb_aeromonas_setB	AAZ99734	VFG043172 (flhAL) FlhAL [Lateral flagella (VF0474) - Motility (VFC0204)] [Aeromonas hydrophila str. AH-3]	Motility
21-AL00018.fasta	contig00001	48455	48781	+	lfiE	1-327/327	===============	0/0	100.00	86.54	vfdb_aeromonas_setB	WP_005314292	VFG038863 (lfiE) lateral flagellar hook basal body protein LfiE [Lateral flagella (VF0474) - Motility (VFC0204)] [Aeromonas salmonicida subsp. salmonicida A449]	Motility
21-AL00018.fasta	contig00001	50531	51559	+	fliGL	1-1029/1029	===============	0/0	100.00	83.58	vfdb_aeromonas_setB	AAZ99738	VFG043176 (fliGL) FliGL [Lateral flagella (VF0474) - Motility (VFC0204)] [Aeromonas hydrophila str. AH-3]	Motility
21-AL00018.fasta	contig00001	55664	56053	+	flgBL	1-390/390	========/======	3/4	99.49	85.97	vfdb_aeromonas_setB	AAZ99745	VFG043183 (flgBL) FlgBL [Lateral flagella (VF0474) - Motility (VFC0204)] [Aeromonas hydrophila str. AH-3]	Motility
21-AL00018.fasta	contig00001	56056	56481	+	flgCL	1-426/426	===============	0/0	100.00	84.04	vfdb_aeromonas_setB	AAZ99746	VFG043184 (flgCL) FlgCL [Lateral flagella (VF0474) - Motility (VFC0204)] [Aeromonas hydrophila str. AH-3]	Motility
21-AL00018.fasta	contig00001	57184	58376	+	flgEL	2-1194/1194	========/======	2/4	99.75	81.34	vfdb_aeromonas_setB	AAZ99748	VFG043186 (flgEL) FlgEL [Lateral flagella (VF0474) - Motility (VFC0204)] [Aeromonas hydrophila str. AH-3]	Motility
21-AL00018.fasta	contig00001	58387	59119	+	flgFL	1-733/735	===============	0/0	99.73	81.99	vfdb_aeromonas_setB	AAZ99749	VFG043187 (flgFL) FlgFL [Lateral flagella (VF0474) - Motility (VFC0204)] [Aeromonas hydrophila str. AH-3]	Motility
21-AL00018.fasta	contig00001	59171	59982	+	flgGL	17-828/828	===============	0/0	98.07	85.59	vfdb_aeromonas_setB	AAZ99750	VFG043188 (flgGL) FlgGL [Lateral flagella (VF0474) - Motility (VFC0204)] [Aeromonas hydrophila str. AH-3]	Motility
21-AL00018.fasta	contig00001	60612	61768	+	flgIL	2-1158/1158	========/======	2/8	99.57	80.88	vfdb_aeromonas_setB	AAZ99752	VFG043190 (flgIL) FlgIL [Lateral flagella (VF0474) - Motility (VFC0204)] [Aeromonas hydrophila str. AH-3]	Motility
21-AL00018.fasta	contig00001	61777	62175	+	flgJL	1-399/399	===============	0/0	100.00	86.97	vfdb_aeromonas_setB	AAZ99753	VFG043191 (flgJL) FlgJL [Lateral flagella (VF0474) - Motility (VFC0204)] [Aeromonas hydrophila str. AH-3]	Motility
21-AL00018.fasta	contig00001	62175	63494	+	lfgK	1-1320/1320	===============	0/0	100.00	81.52	vfdb_aeromonas_setB	WP_005314250	VFG038880 (lfgK) lateral flagellar hook-associated protein [Lateral flagella (VF0474) - Motility (VFC0204)] [Aeromonas salmonicida subsp. salmonicida A449]	Motility
21-AL00018.fasta	contig00001	68880	70154	+	lafB	1-1275/1284	========/======	2/2	99.22	81.74	vfdb_aeromonas_setB	WP_005314227	VFG038883 (lafB) flagellar hook associated protein LafB [Lateral flagella (VF0474) - Motility (VFC0204)] [Aeromonas salmonicida subsp. salmonicida A449]	Motility
21-AL00018.fasta	contig00001	70203	70591	+	lafC	1-389/393	===============	0/0	98.98	83.81	vfdb_aeromonas_setB	AAK20921	VFG043197 (lafC) LafC [Lateral flagella (VF0474) - Motility (VFC0204)] [Aeromonas hydrophila str. AH-3]	Motility
21-AL00018.fasta	contig00001	73359	74214	+	lafT	1-856/858	===============	0/0	99.77	84.81	vfdb_aeromonas_setB	WP_005314215	VFG038889 (lafT) LafT flagella motor stator protein [Lateral flagella (VF0474) - Motility (VFC0204)] [Aeromonas salmonicida subsp. salmonicida A449]	Motility
21-AL00018.fasta	contig00001	74216	75163	+	lafU	1-948/948	========/======	2/2	99.89	81.56	vfdb_aeromonas_setB	AAK20927	VFG043203 (lafU) LafU [Lateral flagella (VF0474) - Motility (VFC0204)] [Aeromonas hydrophila str. AH-3]	Motility
21-AL00018.fasta	contig00001	101240	102071	-	tapD	29-857/873	========/======	6/11	94.50	81.34	vfdb_aeromonas_setB	WP_011707571	VFG038316 (tapD/pilD) prepilin peptidase [Tap type IV pili (VF0475) - Adherence (VFC0001)] [Aeromonas hydrophila subsp. hydrophila ATCC 7966]	Adherence
21-AL00018.fasta	contig00001	102177	103418	-	tapC	1-1242/1242	===============	0/0	100.00	86.31	vfdb_aeromonas_setB	WP_016352169	VFG038436 (tapC) type IV fimbrial assembly protein PilC-like [Tap type IV pili (VF0475) - Adherence (VFC0001)] [Aeromonas hydrophila ML09-119]	Adherence
21-AL00018.fasta	contig00001	103546	105252	-	tapB	1-1707/1707	===============	0/0	100.00	87.00	vfdb_aeromonas_setB	WP_005314160	VFG038433 (tapB) type IV pilus assembly ATPase PilB-like [Tap type IV pili (VF0475) - Adherence (VFC0001)] [Aeromonas salmonicida subsp. salmonicida A449]	Adherence
21-AL00018.fasta	contig00001	192252	193836	-	exeA	1-1585/1647	===============	0/0	96.24	87.19	vfdb_aeromonas_setB	WP_164927751	VFG037929 (exeA) general secretion pathway protein A [Exe T2SS (VF0478) - Effector delivery system (VFC0086)] [Aeromonas hydrophila subsp. hydrophila ATCC 7966]	Effector_delivery_system
21-AL00018.fasta	contig00001	205744	206670	+	exeC	1-924/924	========/======	6/15	99.35	83.49	vfdb_aeromonas_setB	WP_011704539	VFG038268 (exeC) general secretion pathway protein C [Exe T2SS (VF0478) - Effector delivery system (VFC0086)] [Aeromonas hydrophila subsp. hydrophila ATCC 7966]	Effector_delivery_system
21-AL00018.fasta	contig00001	206692	208680	+	exeD	1-1995/2034	========/======	6/14	97.59	87.19	vfdb_aeromonas_setB	WP_011704540	VFG038272 (exeD) general secretion pathway protein D [Exe T2SS (VF0478) - Effector delivery system (VFC0086)] [Aeromonas hydrophila subsp. hydrophila ATCC 7966]	Effector_delivery_system
21-AL00018.fasta	contig00001	208746	210251	+	exeE	1-1506/1506	===============	0/0	100.00	92.36	vfdb_aeromonas_setB	WP_011704541	VFG038276 (exeE) general secretory pathway protein E [Exe T2SS (VF0478) - Effector delivery system (VFC0086)] [Aeromonas hydrophila subsp. hydrophila ATCC 7966]	Effector_delivery_system
21-AL00018.fasta	contig00001	210253	211472	+	exeF	1-1220/1221	========/======	2/4	99.75	92.72	vfdb_aeromonas_setB	WP_011704542	VFG038280 (exeF) general secretion pathway protein F [Exe T2SS (VF0478) - Effector delivery system (VFC0086)] [Aeromonas hydrophila subsp. hydrophila ATCC 7966]	Effector_delivery_system
21-AL00018.fasta	contig00001	211590	212021	+	exeG	1-432/432	===============	0/0	100.00	96.53	vfdb_aeromonas_setB	WP_005308483	VFG038284 (exeG) general secretion pathway protein G [Exe T2SS (VF0478) - Effector delivery system (VFC0086)] [Aeromonas hydrophila subsp. hydrophila ATCC 7966]	Effector_delivery_system
21-AL00018.fasta	contig00001	212077	212632	+	exeH	6-564/564	========/======	3/7	98.23	80.21	vfdb_aeromonas_setB	WP_011899135	VFG038290 (exeH) general secretion pathway protein H [Exe T2SS (VF0478) - Effector delivery system (VFC0086)] [Aeromonas salmonicida subsp. salmonicida A449]	Effector_delivery_system
21-AL00018.fasta	contig00001	212701	213051	+	exeI	10-360/360	===============	0/0	97.50	92.02	vfdb_aeromonas_setB	WP_011704544	VFG038292 (exeI) general secretion pathway protein I [Exe T2SS (VF0478) - Effector delivery system (VFC0086)] [Aeromonas hydrophila subsp. hydrophila ATCC 7966]	Effector_delivery_system
21-AL00018.fasta	contig00001	213132	213737	+	exeJ	49-654/654	.=======/======	2/2	92.51	90.11	vfdb_aeromonas_setB	WP_016349341	VFG038297 (exeJ) general secretion pathway protein J [Exe T2SS (VF0478) - Effector delivery system (VFC0086)] [Aeromonas hydrophila ML09-119]	Effector_delivery_system
21-AL00018.fasta	contig00001	213960	214946	+	exeK	40-1026/1026	===============	0/0	96.20	85.51	vfdb_aeromonas_setB	WP_011704546	VFG038300 (exeK) general secretion pathway protein K [Exe T2SS (VF0478) - Effector delivery system (VFC0086)] [Aeromonas hydrophila subsp. hydrophila ATCC 7966]	Effector_delivery_system
21-AL00018.fasta	contig00001	215059	216243	+	exeL	1-1185/1185	===============	0/0	100.00	84.89	vfdb_aeromonas_setB	WP_011704547	VFG038304 (exeL) general secretion pathway protein L [Exe T2SS (VF0478) - Effector delivery system (VFC0086)] [Aeromonas hydrophila subsp. hydrophila ATCC 7966]	Effector_delivery_system
21-AL00018.fasta	contig00001	216240	216731	+	exeM	1-492/492	===============	0/0	100.00	86.18	vfdb_aeromonas_setB	WP_011704548	VFG038308 (exeM) general secretion pathway protein M [Exe T2SS (VF0478) - Effector delivery system (VFC0086)] [Aeromonas hydrophila subsp. hydrophila ATCC 7966]	Effector_delivery_system
21-AL00018.fasta	contig00001	216728	217486	+	exeN	1-756/756	========/======	1/3	100.00	84.06	vfdb_aeromonas_setB	WP_011704549	VFG038312 (exeN) general secretion pathway protein N [Exe T2SS (VF0478) - Effector delivery system (VFC0086)] [Aeromonas hydrophila subsp. hydrophila ATCC 7966]	Effector_delivery_system
21-AL00018.fasta	contig00002	94944	97175	-	tapQ	1-2202/2202	========/======	15/52	99.50	80.34	vfdb_aeromonas_setB	WP_043119325	VFG038460 (tapQ) type IV pilus secretin PilQ [Tap type IV pili (VF0475) - Adherence (VFC0001)] [Aeromonas hydrophila ML09-119]	Adherence
21-AL00018.fasta	contig00002	129284	129921	+	B565	1-626/675	========/=====.	2/12	92.74	84.01	vfdb_aeromonas_setB	WP_005354039	VFG038911 (B565_RS04805) thermostable hemolysin [Thermostable hemolysin (TH) (VF0648) - Exotoxin (VFC0235)] [Aeromonas veronii B565]	Exotoxin
21-AL00018.fasta	contig00002	210653	211522	-	pomB2	1-876/900	========/======	2/6	96.67	86.19	vfdb_aeromonas_setB	WP_016351724	VFG038832 (pomB2) flagellar motor protein MotB [Polar flagella (VF0473) - Motility (VFC0204)] [Aeromonas hydrophila ML09-119]	Motility
21-AL00018.fasta	contig00002	211533	212291	-	pomA2	1-759/759	===============	0/0	100.00	91.57	vfdb_aeromonas_setB	WP_011707085	VFG038835 (pomA2) chemotaxis protein PomA [Polar flagella (VF0473) - Motility (VFC0204)] [Aeromonas hydrophila subsp. hydrophila ATCC 7966]	Motility
21-AL00018.fasta	contig00003	69632	70213	-	tppF	19-600/612	===============	0/0	95.10	81.79	vfdb_aeromonas_setB	WP_005320404	VFG038498 (tppF) type IV pilus pseudopilin [Tap type IV pili (VF0475) - Adherence (VFC0001)] [Aeromonas salmonicida subsp. salmonicida A449]	Adherence
21-AL00018.fasta	contig00003	96799	97908	-	tapU	1-1110/1110	========/======	4/8	99.64	86.62	vfdb_aeromonas_setB	WP_011707390	VFG038467 (tapU) twitching ATPase [Tap type IV pili (VF0475) - Adherence (VFC0001)] [Aeromonas hydrophila subsp. hydrophila ATCC 7966]	Adherence
21-AL00018.fasta	contig00003	97932	98966	-	tapT	1-1035/1035	===============	0/0	100.00	90.24	vfdb_aeromonas_setB	WP_011707389	VFG038463 (tapT) twitching ATPase [Tap type IV pili (VF0475) - Adherence (VFC0001)] [Aeromonas hydrophila subsp. hydrophila ATCC 7966]	Adherence
21-AL00018.fasta	contig00003	123679	124226	+	motX	53-600/600	.==============	0/0	91.33	84.49	vfdb_aeromonas_setB	WP_016349413	VFG038618 (motX) sodium-type flagellar motor component [Polar flagella (VF0473) - Motility (VFC0204)] [Aeromonas hydrophila subsp. hydrophila ATCC 7966]	Motility
21-AL00018.fasta	contig00005	95157	95891	+	flmH	1-735/735	===============	0/0	100.00	91.02	vfdb_aeromonas_setB	WP_005300916	VFG038840 (flmH) short chain dehydrogenase/reductase family oxidoreductase [Polar flagella (VF0473) - Motility (VFC0204)] [Aeromonas hydrophila ML09-119]	Motility
21-AL00018.fasta	contig00008	100353	101228	+	motY	1-876/876	===============	0/0	100.00	86.99	vfdb_aeromonas_setB	WP_024944879	VFG038753 (motY) sodium-type flagellar protein MotY [Polar flagella (VF0473) - Motility (VFC0204)] [Aeromonas hydrophila ML09-119]	Motility
21-AL00018.fasta	contig00009	51328	52178	+	mshI	1-851/864	========/======	3/4	98.26	80.42	vfdb_aeromonas_setB	WP_011704361	VFG038614 (mshI) MSHA (mannose-sensitive hemagglutinin) pili biogenesis protein MshI bitopic inner membrane protein [MSHA type IV pili (VF0477) - Adherence (VFC0001)] [Aeromonas hydrophila subsp. hydrophila ATCC 7966]	Adherence
21-AL00018.fasta	contig00009	53859	55535	+	mshL	1-1674/1674	========/======	4/9	99.82	83.63	vfdb_aeromonas_setB	WP_011704365	VFG038599 (mshL) MSHA (mannose-sensitive hemagglutinin) pili biogenesis protein MshL outer membrane secretin GspD-like [MSHA type IV pili (VF0477) - Adherence (VFC0001)] [Aeromonas hydrophila subsp. hydrophila ATCC 7966]	Adherence
21-AL00018.fasta	contig00009	55687	56577	+	mshM	1-891/891	========/======	2/2	99.89	83.97	vfdb_aeromonas_setB	WP_011704366	VFG038595 (mshM) membrane protein with ATPase domain GspA-like [MSHA type IV pili (VF0477) - Adherence (VFC0001)] [Aeromonas hydrophila subsp. hydrophila ATCC 7966]	Adherence
21-AL00018.fasta	contig00009	57785	59497	+	mshE	1-1710/1710	========/======	1/3	100.00	88.91	vfdb_aeromonas_setB	WP_011704368	VFG038589 (mshE) ATPase protein MshE GspE-like [MSHA type IV pili (VF0477) - Adherence (VFC0001)] [Aeromonas hydrophila subsp. hydrophila ATCC 7966]	Adherence
21-AL00018.fasta	contig00009	59554	60763	+	mshG	10-1219/1221	===============	0/0	99.10	88.26	vfdb_aeromonas_setB	WP_011704369	VFG038586 (mshG) MSHA (mannose-sensitive hemagglutinin) pili biogenesis protein MshG GspF-like [MSHA type IV pili (VF0477) - Adherence (VFC0001)] [Aeromonas hydrophila subsp. hydrophila ATCC 7966]	Adherence
21-AL00018.fasta	contig00009	61353	61968	+	mshB	57-672/672	.==============	0/0	91.67	84.25	vfdb_aeromonas_setB	WP_043118279	VFG038581 (mshB) MSHA (mannose-sensitive hemagglutinin) pili minor prepilin protein MshB [MSHA type IV pili (VF0477) - Adherence (VFC0001)] [Aeromonas hydrophila ML09-119]	Adherence
21-AL00018.fasta	contig00013	70551	71035	-	cheW	1-485/489	===============	0/0	99.18	89.48	vfdb_aeromonas_setB	WP_005298836	VFG043204 (cheW-2) chemotaxis protein CheW [Polar flagella (VF0473) - Motility (VFC0204)] [Aeromonas hydrophila subsp. hydrophila ATCC 7966]	Motility
21-AL00018.fasta	contig00013	71978	72762	-	AHA	1-785/795	===============	0/0	98.74	84.08	vfdb_aeromonas_setB	WP_011705294	VFG038722 (AHA_RS06990) CobQ/CobB/MinD/ParA family protein [Polar flagella (VF0473) - Motility (VFC0204)] [Aeromonas hydrophila subsp. hydrophila ATCC 7966]	Motility
21-AL00018.fasta	contig00013	74420	75533	-	cheB	1-1114/1116	========/======	7/20	98.92	82.03	vfdb_aeromonas_setB	WP_011705291	VFG038710 (cheB-2) chemotaxis-specific methylesterase [Polar flagella (VF0473) - Motility (VFC0204)] [Aeromonas hydrophila subsp. hydrophila ATCC 7966]	Motility
21-AL00018.fasta	contig00013	77727	78467	-	cheZ	1-741/741	========/======	4/4	99.73	83.85	vfdb_aeromonas_setB	WP_011705289	VFG038703 (cheZ) chemotaxis protein CheZ [Polar flagella (VF0473) - Motility (VFC0204)] [Aeromonas hydrophila ML09-119]	Motility
21-AL00018.fasta	contig00013	78480	78863	-	cheY	1-384/384	===============	0/0	100.00	90.89	vfdb_aeromonas_setB	WP_010634617	VFG038698 (cheY) chemotaxis protein CheY [Polar flagella (VF0473) - Motility (VFC0204)] [Aeromonas hydrophila subsp. hydrophila ATCC 7966]	Motility
21-AL00018.fasta	contig00013	78974	79693	-	fliA	1-720/720	========/======	3/4	99.72	85.46	vfdb_aeromonas_setB	WP_017409955	VFG038695 (fliA) flagellar biosynthesis sigma factor [Polar flagella (VF0473) - Motility (VFC0204)] [Aeromonas hydrophila ML09-119]	Motility
21-AL00018.fasta	contig00013	79686	80561	-	flhG	1-876/876	===============	0/0	100.00	90.07	vfdb_aeromonas_setB	WP_010634619	VFG038690 (flhG) CobQ/CobB/MinD/ParA family protein [Polar flagella (VF0473) - Motility (VFC0204)] [Aeromonas hydrophila subsp. hydrophila ATCC 7966]	Motility
21-AL00018.fasta	contig00013	82076	84159	-	flhA	20-2103/2103	========/======	2/4	99.00	87.82	vfdb_aeromonas_setB	WP_016350056	VFG038683 (flhA) flagellar biosynthesis protein FlhA [Polar flagella (VF0473) - Motility (VFC0204)] [Aeromonas hydrophila ML09-119]	Motility
21-AL00018.fasta	contig00013	84509	85637	-	flhB	1-1129/1131	===============	0/0	99.82	87.42	vfdb_aeromonas_setB	WP_016350055	VFG038679 (flhB) flagellar biosynthetic protein FlhB [Polar flagella (VF0473) - Motility (VFC0204)] [Aeromonas hydrophila ML09-119]	Motility
21-AL00018.fasta	contig00013	85721	86509	-	fliR	1-789/792	===============	0/0	99.62	85.81	vfdb_aeromonas_setB	WP_011705283	VFG038675 (fliR) flagellar biosynthesis protein FliR [Polar flagella (VF0473) - Motility (VFC0204)] [Aeromonas hydrophila ML09-119]	Motility
21-AL00018.fasta	contig00013	86601	86870	-	fliQ	1-270/270	===============	0/0	100.00	89.26	vfdb_aeromonas_setB	WP_011705282	VFG038671 (fliQ) flagellar biosynthetic protein FliQ [Polar flagella (VF0473) - Motility (VFC0204)] [Aeromonas hydrophila ML09-119]	Motility
21-AL00018.fasta	contig00013	86995	87702	-	fliP	72-779/780	.==============	0/0	90.77	91.38	vfdb_aeromonas_setB	WP_011705281	VFG038666 (fliP) flagellar biosynthesis protein FliP [Polar flagella (VF0473) - Motility (VFC0204)] [Aeromonas hydrophila subsp. hydrophila ATCC 7966]	Motility
21-AL00018.fasta	contig00013	87739	88122	-	fliO	1-384/384	===============	0/0	100.00	85.16	vfdb_aeromonas_setB	WP_005298795	VFG038663 (fliO) flagellar biosynthesis protein FliO [Polar flagella (VF0473) - Motility (VFC0204)] [Aeromonas hydrophila ML09-119]	Motility
21-AL00018.fasta	contig00013	88119	88514	-	fliN	1-393/393	========/======	1/3	100.00	89.65	vfdb_aeromonas_setB	WP_011705280	VFG038659 (fliN) flagellar motor switch protein FliN [Polar flagella (VF0473) - Motility (VFC0204)] [Aeromonas hydrophila ML09-119]	Motility
21-AL00018.fasta	contig00013	88578	89630	-	fliM	1-1053/1071	===============	0/0	98.32	92.02	vfdb_aeromonas_setB	WP_011705279	VFG038654 (fliM) flagellar motor switch protein FliM [Polar flagella (VF0473) - Motility (VFC0204)] [Aeromonas hydrophila subsp. hydrophila ATCC 7966]	Motility
21-AL00018.fasta	contig00013	89643	90147	-	fliL	1-517/519	========/======	4/18	96.72	84.61	vfdb_aeromonas_setB	WP_011705278	VFG038650 (fliL) flagellar basal body-associated protein FliL [Polar flagella (VF0473) - Motility (VFC0204)] [Aeromonas hydrophila subsp. hydrophila ATCC 7966]	Motility
21-AL00018.fasta	contig00013	92212	92652	-	fliJ	1-441/441	===============	0/0	100.00	82.99	vfdb_aeromonas_setB	WP_011705276	VFG038642 (fliJ) flagellar export protein FliJ [Polar flagella (VF0473) - Motility (VFC0204)] [Aeromonas hydrophila subsp. hydrophila ATCC 7966]	Motility
21-AL00018.fasta	contig00013	92669	93981	-	fliI	20-1332/1332	===============	0/0	98.57	89.34	vfdb_aeromonas_setB	WP_011705275	VFG038639 (fliI) flagellum-specific ATP synthase [Polar flagella (VF0473) - Motility (VFC0204)] [Aeromonas hydrophila ML09-119]	Motility
21-AL00018.fasta	contig00013	94082	94869	-	fliH	4-785/807	========/======	1/6	96.90	80.08	vfdb_aeromonas_setB	WP_016350051	VFG038635 (fliH) flagellar assembly protein FliH [Polar flagella (VF0473) - Motility (VFC0204)] [Aeromonas hydrophila ML09-119]	Motility
21-AL00018.fasta	contig00013	94951	96010	-	fliG	1-1060/1062	===============	0/0	99.81	92.74	vfdb_aeromonas_setB	WP_011705273	VFG038630 (fliG) flagellar motor switch protein G [Polar flagella (VF0473) - Motility (VFC0204)] [Aeromonas hydrophila subsp. hydrophila ATCC 7966]	Motility
21-AL00018.fasta	contig00013	96003	97703	-	fliF	1-1713/1713	========/======	3/12	99.30	87.57	vfdb_aeromonas_setB	WP_016350050	VFG038627 (fliF) flagellar MS-ring protein [Polar flagella (VF0473) - Motility (VFC0204)] [Aeromonas hydrophila ML09-119]	Motility
21-AL00018.fasta	contig00013	97759	98076	-	fliE	1-318/318	===============	0/0	100.00	90.57	vfdb_aeromonas_setB	WP_011705271	VFG038622 (fliE) flagellar hook-basal body complex protein FliE [Polar flagella (VF0473) - Motility (VFC0204)] [Aeromonas hydrophila subsp. hydrophila ATCC 7966]	Motility
21-AL00018.fasta	contig00016	25884	26675	+	tapF	1-792/792	===============	0/0	100.00	88.13	vfdb_aeromonas_setB	WP_011705643	VFG038504 (tapF) type IV pilus biogenesis/stability protein pilW-like [Tap type IV pili (VF0475) - Adherence (VFC0001)] [Aeromonas hydrophila subsp. hydrophila ATCC 7966]	Adherence
21-AL00018.fasta	contig00019	3223	3739	+	hcp1	1-517/519	===============	0/0	99.61	93.62	vfdb_aeromonas_setB	WP_011705044	VFG038366 (hcp1) HcpA-like protein [T6SS (VF0480) - Effector delivery system (VFC0086)] [Aeromonas hydrophila ML09-119]	Effector_delivery_system
21-AL00018.fasta	contig00020	42572	44663	-	ASA	1-2092/2094	========/======	2/2	99.86	86.14	vfdb_aeromonas_setB	WP_005311744	VFG044242 (ASA_RS16540) TonB-dependent hemoglobin/transferrin/lactoferrin family receptor [Heme uptake system (VF0650) - Nutritional/Metabolic factor (VFC0272)] [Aeromonas salmonicida subsp. salmonicida A449]	Nutritional/Metabolic_factor
21-AL00018.fasta	contig00020	45843	46394	+	ASA	1-552/552	===============	0/0	100.00	82.97	vfdb_aeromonas_setB	WP_005311738	VFG044244 (ASA_RS16550) cysteine hydrolase [Heme uptake system (VF0650) - Nutritional/Metabolic factor (VFC0272)] [Aeromonas salmonicida subsp. salmonicida A449]	Nutritional/Metabolic_factor
21-AL00018.fasta	contig00020	46434	46840	+	ASA	1-404/405	========/======	3/5	99.51	80.39	vfdb_aeromonas_setB	WP_005311736	VFG044245 (ASA_RS16555) hypothetical protein [Heme uptake system (VF0650) - Nutritional/Metabolic factor (VFC0272)] [Aeromonas salmonicida subsp. salmonicida A449]	Nutritional/Metabolic_factor
21-AL00018.fasta	contig00020	46906	47463	-	hutZ	1-558/558	===============	0/0	100.00	88.17	vfdb_aeromonas_setB	WP_005311733	VFG044246 (hutZ) heme utilization protein HutZ [Heme uptake system (VF0650) - Nutritional/Metabolic factor (VFC0272)] [Aeromonas salmonicida subsp. salmonicida A449]	Nutritional/Metabolic_factor
21-AL00018.fasta	contig00020	47460	47972	-	hutX	1-513/513	===============	0/0	100.00	86.94	vfdb_aeromonas_setB	WP_005311732	VFG044247 (hutX) heme utilization cystosolic carrier protein HutX [Heme uptake system (VF0650) - Nutritional/Metabolic factor (VFC0272)] [Aeromonas salmonicida subsp. salmonicida A449]	Nutritional/Metabolic_factor
21-AL00018.fasta	contig00020	48140	48985	+	ASA	1-840/840	========/======	8/22	99.05	81.15	vfdb_aeromonas_setB	WP_005311729	VFG044248 (ASA_RS16570) ABC transporter substrate-binding protein [Heme uptake system (VF0650) - Nutritional/Metabolic factor (VFC0272)] [Aeromonas salmonicida subsp. salmonicida A449]	Nutritional/Metabolic_factor
21-AL00018.fasta	contig00020	48983	50013	+	ASA	2-1032/1032	===============	0/0	99.90	85.94	vfdb_aeromonas_setB	WP_011899038	VFG044249 (ASA_RS16575) iron ABC transporter permease [Heme uptake system (VF0650) - Nutritional/Metabolic factor (VFC0272)] [Aeromonas salmonicida subsp. salmonicida A449]	Nutritional/Metabolic_factor
21-AL00018.fasta	contig00020	50072	50820	+	ASA	41-789/789	========/======	2/2	94.80	83.20	vfdb_aeromonas_setB	WP_005311724	VFG044250 (ASA_RS16580) heme ABC transporter ATP-binding protein [Heme uptake system (VF0650) - Nutritional/Metabolic factor (VFC0272)] [Aeromonas salmonicida subsp. salmonicida A449]	Nutritional/Metabolic_factor
21-AL00018.fasta	contig00024	30635	30953	-	flgM	1-319/321	========/======	2/6	98.44	82.61	vfdb_aeromonas_setB	WP_011706648	VFG038823 (flgM) anti-sigma-D factor [Polar flagella (VF0473) - Motility (VFC0204)] [Aeromonas hydrophila subsp. hydrophila ATCC 7966]	Motility
21-AL00018.fasta	contig00024	31048	31731	-	flgA	1-684/684	===============	0/0	100.00	80.26	vfdb_aeromonas_setB	WP_161785096	VFG038820 (flgA) flagella basal body P-ring formation protein FlgA [Polar flagella (VF0473) - Motility (VFC0204)] [Aeromonas hydrophila ML09-119]	Motility
21-AL00018.fasta	contig00024	31891	32802	+	cheV	1-912/912	========/======	2/6	99.67	88.96	vfdb_aeromonas_setB	WP_011706646	VFG038815 (cheV) CheV [Polar flagella (VF0473) - Motility (VFC0204)] [Aeromonas hydrophila subsp. hydrophila ATCC 7966]	Motility
21-AL00018.fasta	contig00024	32820	33642	+	cheR	1-823/825	===============	0/0	99.76	87.24	vfdb_aeromonas_setB	WP_011706645	VFG038811 (cheR-3) chemotaxis protein CheR [Polar flagella (VF0473) - Motility (VFC0204)] [Aeromonas hydrophila subsp. hydrophila ATCC 7966]	Motility
21-AL00018.fasta	contig00024	33706	34100	+	flgB	1-395/399	===============	0/0	99.00	85.57	vfdb_aeromonas_setB	WP_011706644	VFG038807 (flgB) flagellar basal-body rod protein FlgB [Polar flagella (VF0473) - Motility (VFC0204)] [Aeromonas hydrophila subsp. hydrophila ATCC 7966]	Motility
21-AL00018.fasta	contig00024	34104	34523	+	flgC	1-420/420	===============	0/0	100.00	88.33	vfdb_aeromonas_setB	WP_011706643	VFG038803 (flgC) flagellar basal body rod protein FlgC [Polar flagella (VF0473) - Motility (VFC0204)] [Aeromonas hydrophila subsp. hydrophila ATCC 7966]	Motility
21-AL00018.fasta	contig00024	36855	37601	+	flgF	1-747/747	===============	0/0	100.00	89.56	vfdb_aeromonas_setB	WP_011706640	VFG038791 (flgF) flagellar basal-body rod protein FlgF [Polar flagella (VF0473) - Motility (VFC0204)] [Aeromonas hydrophila subsp. hydrophila ATCC 7966]	Motility
21-AL00018.fasta	contig00024	37616	38400	+	flgG	1-785/789	===============	0/0	99.49	87.77	vfdb_aeromonas_setB	WP_011706639	VFG038787 (flgG) flagellar basal body rod protein FlgG [Polar flagella (VF0473) - Motility (VFC0204)] [Aeromonas hydrophila subsp. hydrophila ATCC 7966]	Motility
21-AL00018.fasta	contig00024	38421	39085	+	flgH	1-665/672	========/======	2/2	98.81	85.89	vfdb_aeromonas_setB	WP_011706638	VFG038784 (flgH) flagellar basal body L-ring protein [Polar flagella (VF0473) - Motility (VFC0204)] [Aeromonas hydrophila ML09-119]	Motility
21-AL00018.fasta	contig00024	39163	40250	+	flgI	11-1098/1098	===============	0/0	99.09	86.77	vfdb_aeromonas_setB	WP_011706637	VFG038780 (flgI) flagellar basal body P-ring protein [Polar flagella (VF0473) - Motility (VFC0204)] [Aeromonas hydrophila ML09-119]	Motility
21-AL00018.fasta	contig00024	40297	41351	+	flgJ	1-1061/1092	========/======	12/22	95.88	80.54	vfdb_aeromonas_setB	WP_016351320	VFG038776 (flgJ) flagellar rod assembly protein/muramidase FlgJ [Polar flagella (VF0473) - Motility (VFC0204)] [Aeromonas hydrophila ML09-119]	Motility
21-AL00018.fasta	contig00024	43402	44610	+	flgL	1-1209/1209	========/======	4/10	99.59	80.56	vfdb_aeromonas_setB	WP_011706634	VFG038767 (flgL) flagellar hook-associated protein FlgL [Polar flagella (VF0473) - Motility (VFC0204)] [Aeromonas hydrophila subsp. hydrophila ATCC 7966]	Motility
21-AL00018.fasta	contig00024	51959	53371	+	flrA	3-1415/1422	========/======	3/6	99.16	85.31	vfdb_aeromonas_setB	WP_017409846	VFG038764 (flrA) FleQ protein [Polar flagella (VF0473) - Motility (VFC0204)] [Aeromonas hydrophila ML09-119]	Motility
21-AL00018.fasta	contig00024	53484	54518	+	flrB	1-1035/1035	========/======	2/2	99.90	85.52	vfdb_aeromonas_setB	WP_016351312	VFG038760 (flrB) two-component sensor kinase [Polar flagella (VF0473) - Motility (VFC0204)] [Aeromonas hydrophila ML09-119]	Motility
21-AL00018.fasta	contig00024	54589	55921	+	flrC	1-1342/1344	========/======	8/19	98.81	88.42	vfdb_aeromonas_setB	WP_011706626	VFG038755 (flrC) transcriptional activator [Polar flagella (VF0473) - Motility (VFC0204)] [Aeromonas hydrophila subsp. hydrophila ATCC 7966]	Motility
21-AL00018.fasta	contig00025	24805	25691	-	flaA	1-884/900	========/======	2/3	98.22	80.95	vfdb_aeromonas_setB	WP_016350347	VFG038731 (flaA) flagellin [Polar flagella (VF0473) - Motility (VFC0204)] [Aeromonas hydrophila ML09-119]	Motility
21-AL00018.fasta	contig00028	46258	47379	+	tapW	1-1122/1140	===============	0/0	98.42	88.23	vfdb_aeromonas_setB	WP_011706550	VFG038471 (tapW) twitching ATPase [Tap type IV pili (VF0475) - Adherence (VFC0001)] [Aeromonas hydrophila subsp. hydrophila ATCC 7966]	Adherence
21-AL00018.fasta	contig00029	37757	38950	-	amoA	1-1194/1194	===============	0/0	100.00	89.95	vfdb_aeromonas_setB	WP_011706310	VFG044235 (amoA) isochorismate synthases [Amonabactin (VF0649) - Nutritional/Metabolic factor (VFC0272)] [Aeromonas hydrophila subsp. hydrophila ATCC 7966]	Nutritional/Metabolic_factor
21-AL00018.fasta	contig00031	7890	9209	+	hlyA	1-1320/1320	===============	0/0	100.00	92.12	vfdb_aeromonas_setB	WP_011706614	VFG038901 (hlyA) Hemolysin A [Hemolysin HlyA (VF0646) - Exotoxin (VFC0235)] [Aeromonas hydrophila ML09-119]	Exotoxin
21-AL00018.fasta	contig00031	41622	42376	+	nueA	1-755/762	===============	0/0	99.08	89.93	vfdb_aeromonas_setB	WP_016351249	VFG038845 (nueA) NeuA protein [Polar flagella (VF0473) - Motility (VFC0204)] [Aeromonas hydrophila ML09-119]	Motility
21-AL00018.fasta	contig00032	11802	12320	-	hcp	1-519/519	===============	0/0	100.00	93.06	vfdb_aeromonas_setB	WP_010634822	VFG038370 (hcp) hemolysin co-regulated protein [T6SS (VF0480) - Effector delivery system (VFC0086)] [Aeromonas hydrophila ML09-119]	Effector_delivery_system
21-AL00018.fasta	contig00048	2853	3356	+	vipA	1-504/504	===============	0/0	100.00	90.87	vfdb_aeromonas_setB	WP_005310687	VFG038379 (vipA) Type VI secretion system contractile sheath small subunit TssB/VipA [T6SS (VF0480) - Effector delivery system (VFC0086)] [Aeromonas salmonicida subsp. salmonicida A449]	Effector_delivery_system
21-AL00018.fasta	contig00048	3393	4871	+	vipB	1-1479/1479	===============	0/0	100.00	91.89	vfdb_aeromonas_setB	WP_043163044	VFG038380 (vipB) Type VI secretion system contractile sheath large subunit TssC/VipB [T6SS (VF0480) - Effector delivery system (VFC0086)] [Aeromonas hydrophila subsp. hydrophila ATCC 7966]	Effector_delivery_system
21-AL00018.fasta	contig00048	4878	5309	+	atsG	1-432/432	===============	0/0	100.00	90.51	vfdb_aeromonas_setB	WP_011705714	VFG038381 (atsG) Type VI secretion system protein [T6SS (VF0480) - Effector delivery system (VFC0086)] [Aeromonas hydrophila subsp. hydrophila ATCC 7966]	Effector_delivery_system
21-AL00018.fasta	contig00048	5313	7079	+	atsH	1-1767/1767	===============	0/0	100.00	97.17	vfdb_aeromonas_setB	WP_011705715	VFG038383 (atsH) Type VI secretion system protein [T6SS (VF0480) - Effector delivery system (VFC0086)] [Aeromonas hydrophila subsp. hydrophila ATCC 7966]	Effector_delivery_system
21-AL00018.fasta	contig00048	7043	8041	+	atsI	1-999/999	===============	0/0	100.00	95.60	vfdb_aeromonas_setB	WP_011705716	VFG038385 (atsI) Type VI secretion system protein [T6SS (VF0480) - Effector delivery system (VFC0086)] [Aeromonas hydrophila subsp. hydrophila ATCC 7966]	Effector_delivery_system
21-AL00018.fasta	contig00048	8110	9360	+	atsJ	1-1251/1251	===============	0/0	100.00	97.12	vfdb_aeromonas_setB	WP_011705717	VFG038387 (atsJ) Type VI secretion system protein [T6SS (VF0480) - Effector delivery system (VFC0086)] [Aeromonas hydrophila subsp. hydrophila ATCC 7966]	Effector_delivery_system
21-AL00018.fasta	contig00048	9360	9875	+	atsK	1-516/516	===============	0/0	100.00	96.51	vfdb_aeromonas_setB	WP_011705718	VFG038389 (atsK) Type VI secretion system protein [T6SS (VF0480) - Effector delivery system (VFC0086)] [Aeromonas hydrophila subsp. hydrophila ATCC 7966]	Effector_delivery_system
21-AL00018.fasta	contig00048	9878	11212	+	atsL	1-1335/1335	===============	0/0	100.00	95.73	vfdb_aeromonas_setB	WP_011705719	VFG038391 (atsL) Type VI secretion system protein [T6SS (VF0480) - Effector delivery system (VFC0086)] [Aeromonas hydrophila subsp. hydrophila ATCC 7966]	Effector_delivery_system
21-AL00018.fasta	contig00048	11235	12014	+	dotU	1-780/780	===============	0/0	100.00	97.82	vfdb_aeromonas_setB	WP_010634228	VFG038393 (dotU) Type VI secretion system protein DotU [T6SS (VF0480) - Effector delivery system (VFC0086)] [Aeromonas hydrophila subsp. hydrophila ATCC 7966]	Effector_delivery_system
21-AL00018.fasta	contig00048	12035	14677	+	clpB	1-2643/2643	===============	0/0	100.00	95.23	vfdb_aeromonas_setB	WP_011705721	VFG038395 (clpB) type VI secretion system ATPase ClpV1 [T6SS (VF0480) - Effector delivery system (VFC0086)] [Aeromonas hydrophila subsp. hydrophila ATCC 7966]	Effector_delivery_system
21-AL00018.fasta	contig00048	14680	16218	+	vasH	1-1539/1539	===============	0/0	100.00	95.78	vfdb_aeromonas_setB	WP_011705722	VFG038397 (vasH) sigma-54 dependent transcriptional regulator [T6SS (VF0480) - Effector delivery system (VFC0086)] [Aeromonas hydrophila subsp. hydrophila ATCC 7966]	Effector_delivery_system
21-AL00018.fasta	contig00048	16218	16823	+	atsP	1-606/606	===============	0/0	100.00	94.22	vfdb_aeromonas_setB	WP_011705723	VFG038399 (atsP) Type VI secretion system protein [T6SS (VF0480) - Effector delivery system (VFC0086)] [Aeromonas hydrophila subsp. hydrophila ATCC 7966]	Effector_delivery_system
21-AL00018.fasta	contig00048	16832	18277	+	atsQ	1-1437/1437	========/======	1/9	100.00	94.26	vfdb_aeromonas_setB	WP_011705724	VFG038401 (atsQ) Type VI secretion system protein [T6SS (VF0480) - Effector delivery system (VFC0086)] [Aeromonas hydrophila subsp. hydrophila ATCC 7966]	Effector_delivery_system
21-AL00018.fasta	contig00048	18319	21804	+	vasK	1-3486/3486	===============	0/0	100.00	97.13	vfdb_aeromonas_setB	WP_011705725	VFG038402 (vasK/icmF) Type VI secretion system protein [T6SS (VF0480) - Effector delivery system (VFC0086)] [Aeromonas hydrophila subsp. hydrophila ATCC 7966]	Effector_delivery_system
21-AL00018.fasta	contig00048	21851	23281	+	atsS	1-1431/1431	===============	0/0	100.00	97.41	vfdb_aeromonas_setB	WP_011705726	VFG038403 (atsS) Type VI secretion system protein [T6SS (VF0480) - Effector delivery system (VFC0086)] [Aeromonas hydrophila subsp. hydrophila ATCC 7966]	Effector_delivery_system
21-AL00018.fasta	contig00048	23538	23825	+	AHA	1-288/288	===============	0/0	100.00	95.49	vfdb_aeromonas_setB	WP_011705727	VFG038405 (AHA_RS09305) type VI secretion system PAAR protein [T6SS (VF0480) - Effector delivery system (VFC0086)] [Aeromonas hydrophila subsp. hydrophila ATCC 7966]	Effector_delivery_system
21-AL00018.fasta	contig00048	23836	25833	+	vgrG3	1-1998/2046	===============	0/0	97.65	91.24	vfdb_aeromonas_setB	WP_011705728	VFG038407 (vgrG3) VgrG protein [T6SS (VF0480) - Effector delivery system (VFC0086)] [Aeromonas hydrophila subsp. hydrophila ATCC 7966]	Effector_delivery_system
21-AL00018.fasta	contig00052	3908	4529	-	AHML	9-630/636	===============	0/0	97.80	82.96	vfdb_aeromonas_setB	WP_016351856	VFG038905 (AHML_RS18555) hemolysin III [Hemolysin III (VF0647) - Exotoxin (VFC0235)] [Aeromonas hydrophila ML09-119]	Exotoxin

## Sheet: 21-AL00021
#FILE	SEQUENCE	START	END	STRAND	GENE	COVERAGE	COVERAGE_MAP	GAPS	%COVERAGE	%IDENTITY	DATABASE	ACCESSION	PRODUCT	RESISTANCE
21-AL00021.fasta	contig00002	67791	68582	-	tapF	1-792/792	===============	0/0	100.00	88.64	vfdb_aeromonas_setB	WP_011705643	VFG038504 (tapF) type IV pilus biogenesis/stability protein pilW-like [Tap type IV pili (VF0475) - Adherence (VFC0001)] [Aeromonas hydrophila subsp. hydrophila ATCC 7966]	Adherence
21-AL00021.fasta	contig00002	115063	115938	-	motY	1-876/876	===============	0/0	100.00	87.22	vfdb_aeromonas_setB	WP_024944879	VFG038753 (motY) sodium-type flagellar protein MotY [Polar flagella (VF0473) - Motility (VFC0204)] [Aeromonas hydrophila ML09-119]	Motility
21-AL00021.fasta	contig00003	46915	48621	+	tapB	1-1707/1707	===============	0/0	100.00	87.35	vfdb_aeromonas_setB	WP_005314160	VFG038433 (tapB) type IV pilus assembly ATPase PilB-like [Tap type IV pili (VF0475) - Adherence (VFC0001)] [Aeromonas salmonicida subsp. salmonicida A449]	Adherence
21-AL00021.fasta	contig00003	48749	49990	+	tapC	1-1242/1242	===============	0/0	100.00	86.39	vfdb_aeromonas_setB	WP_016352169	VFG038436 (tapC) type IV fimbrial assembly protein PilC-like [Tap type IV pili (VF0475) - Adherence (VFC0001)] [Aeromonas hydrophila ML09-119]	Adherence
21-AL00021.fasta	contig00003	50096	50927	+	tapD	29-857/873	========/======	5/11	94.50	81.70	vfdb_aeromonas_setB	WP_011707571	VFG038316 (tapD/pilD) prepilin peptidase [Tap type IV pili (VF0475) - Adherence (VFC0001)] [Aeromonas hydrophila subsp. hydrophila ATCC 7966]	Adherence
21-AL00021.fasta	contig00004	739	1008	+	fliQ	1-270/270	===============	0/0	100.00	88.52	vfdb_aeromonas_setB	WP_011705282	VFG038671 (fliQ) flagellar biosynthetic protein FliQ [Polar flagella (VF0473) - Motility (VFC0204)] [Aeromonas hydrophila ML09-119]	Motility
21-AL00021.fasta	contig00004	1094	1882	+	fliR	1-789/792	===============	0/0	99.62	85.93	vfdb_aeromonas_setB	WP_011705283	VFG038675 (fliR) flagellar biosynthesis protein FliR [Polar flagella (VF0473) - Motility (VFC0204)] [Aeromonas hydrophila ML09-119]	Motility
21-AL00021.fasta	contig00004	1966	3094	+	flhB	1-1129/1131	===============	0/0	99.82	87.07	vfdb_aeromonas_setB	WP_016350055	VFG038679 (flhB) flagellar biosynthetic protein FlhB [Polar flagella (VF0473) - Motility (VFC0204)] [Aeromonas hydrophila ML09-119]	Motility
21-AL00021.fasta	contig00004	3445	5528	+	flhA	20-2103/2103	========/======	2/4	99.00	88.16	vfdb_aeromonas_setB	WP_016350056	VFG038683 (flhA) flagellar biosynthesis protein FlhA [Polar flagella (VF0473) - Motility (VFC0204)] [Aeromonas hydrophila ML09-119]	Motility
21-AL00021.fasta	contig00004	7046	7921	+	flhG	1-876/876	===============	0/0	100.00	90.41	vfdb_aeromonas_setB	WP_010634619	VFG038690 (flhG) CobQ/CobB/MinD/ParA family protein [Polar flagella (VF0473) - Motility (VFC0204)] [Aeromonas hydrophila subsp. hydrophila ATCC 7966]	Motility
21-AL00021.fasta	contig00004	7914	8633	+	fliA	1-720/720	========/======	3/4	99.72	85.73	vfdb_aeromonas_setB	WP_017409955	VFG038695 (fliA) flagellar biosynthesis sigma factor [Polar flagella (VF0473) - Motility (VFC0204)] [Aeromonas hydrophila ML09-119]	Motility
21-AL00021.fasta	contig00004	8744	9127	+	cheY	1-384/384	===============	0/0	100.00	90.89	vfdb_aeromonas_setB	WP_010634617	VFG038698 (cheY) chemotaxis protein CheY [Polar flagella (VF0473) - Motility (VFC0204)] [Aeromonas hydrophila subsp. hydrophila ATCC 7966]	Motility
21-AL00021.fasta	contig00004	9140	9880	+	cheZ	1-741/741	========/======	4/4	99.73	83.85	vfdb_aeromonas_setB	WP_011705289	VFG038703 (cheZ) chemotaxis protein CheZ [Polar flagella (VF0473) - Motility (VFC0204)] [Aeromonas hydrophila ML09-119]	Motility
21-AL00021.fasta	contig00004	12080	13193	+	cheB	1-1114/1116	========/======	7/20	98.92	82.21	vfdb_aeromonas_setB	WP_011705291	VFG038710 (cheB-2) chemotaxis-specific methylesterase [Polar flagella (VF0473) - Motility (VFC0204)] [Aeromonas hydrophila subsp. hydrophila ATCC 7966]	Motility
21-AL00021.fasta	contig00004	14851	15637	+	AHML	1-787/795	===============	0/0	98.99	83.86	vfdb_aeromonas_setB	WP_011705294	VFG038723 (AHML_RS07540) CobQ/CobB/MinD/ParA family protein [Polar flagella (VF0473) - Motility (VFC0204)] [Aeromonas hydrophila ML09-119]	Motility
21-AL00021.fasta	contig00004	16578	17062	+	cheW	1-485/489	===============	0/0	99.18	90.10	vfdb_aeromonas_setB	WP_005298836	VFG043204 (cheW-2) chemotaxis protein CheW [Polar flagella (VF0473) - Motility (VFC0204)] [Aeromonas hydrophila subsp. hydrophila ATCC 7966]	Motility
21-AL00021.fasta	contig00019	16137	17456	+	hlyA	1-1320/1320	===============	0/0	100.00	91.82	vfdb_aeromonas_setB	WP_011706614	VFG038901 (hlyA) Hemolysin A [Hemolysin HlyA (VF0646) - Exotoxin (VFC0235)] [Aeromonas hydrophila ML09-119]	Exotoxin
21-AL00021.fasta	contig00019	49873	50645	+	nueA	1-755/762	========/======	2/18	99.08	88.23	vfdb_aeromonas_setB	WP_016351249	VFG038845 (nueA) NeuA protein [Polar flagella (VF0473) - Motility (VFC0204)] [Aeromonas hydrophila ML09-119]	Motility
21-AL00021.fasta	contig00023	5429	6066	-	B565	1-626/675	========/=====.	2/12	92.74	84.17	vfdb_aeromonas_setB	WP_005354039	VFG038911 (B565_RS04805) thermostable hemolysin [Thermostable hemolysin (TH) (VF0648) - Exotoxin (VFC0235)] [Aeromonas veronii B565]	Exotoxin
21-AL00021.fasta	contig00023	33755	35980	+	tapQ	1-2202/2202	========/======	18/42	99.59	80.58	vfdb_aeromonas_setB	WP_011706966	VFG038459 (tapQ) type IV pilus secretin PilQ [Tap type IV pili (VF0475) - Adherence (VFC0001)] [Aeromonas hydrophila subsp. hydrophila ATCC 7966]	Adherence
21-AL00021.fasta	contig00024	8899	10483	-	exeA	1-1585/1647	===============	0/0	96.24	87.13	vfdb_aeromonas_setB	WP_164927751	VFG037929 (exeA) general secretion pathway protein A [Exe T2SS (VF0478) - Effector delivery system (VFC0086)] [Aeromonas hydrophila subsp. hydrophila ATCC 7966]	Effector_delivery_system
21-AL00021.fasta	contig00024	22395	23321	+	exeC	1-924/924	========/======	6/15	99.35	83.60	vfdb_aeromonas_setB	WP_011704539	VFG038268 (exeC) general secretion pathway protein C [Exe T2SS (VF0478) - Effector delivery system (VFC0086)] [Aeromonas hydrophila subsp. hydrophila ATCC 7966]	Effector_delivery_system
21-AL00021.fasta	contig00024	23343	25331	+	exeD	1-1995/2034	========/======	8/20	97.44	87.16	vfdb_aeromonas_setB	WP_011704540	VFG038272 (exeD) general secretion pathway protein D [Exe T2SS (VF0478) - Effector delivery system (VFC0086)] [Aeromonas hydrophila subsp. hydrophila ATCC 7966]	Effector_delivery_system
21-AL00021.fasta	contig00024	25397	26902	+	exeE	1-1506/1506	===============	0/0	100.00	92.50	vfdb_aeromonas_setB	WP_016349336	VFG038277 (exeE) general secretory pathway protein E [Exe T2SS (VF0478) - Effector delivery system (VFC0086)] [Aeromonas hydrophila ML09-119]	Effector_delivery_system
21-AL00021.fasta	contig00024	26904	28122	+	exeF	1-1219/1221	========/======	2/4	99.67	92.55	vfdb_aeromonas_setB	WP_011704542	VFG038280 (exeF) general secretion pathway protein F [Exe T2SS (VF0478) - Effector delivery system (VFC0086)] [Aeromonas hydrophila subsp. hydrophila ATCC 7966]	Effector_delivery_system
21-AL00021.fasta	contig00024	28314	28745	+	exeG	1-432/432	===============	0/0	100.00	97.45	vfdb_aeromonas_setB	WP_005308483	VFG038284 (exeG) general secretion pathway protein G [Exe T2SS (VF0478) - Effector delivery system (VFC0086)] [Aeromonas hydrophila subsp. hydrophila ATCC 7966]	Effector_delivery_system
21-AL00021.fasta	contig00024	29425	29775	+	exeI	10-360/360	===============	0/0	97.50	92.31	vfdb_aeromonas_setB	WP_011704544	VFG038292 (exeI) general secretion pathway protein I [Exe T2SS (VF0478) - Effector delivery system (VFC0086)] [Aeromonas hydrophila subsp. hydrophila ATCC 7966]	Effector_delivery_system
21-AL00021.fasta	contig00024	29856	30461	+	exeJ	49-654/654	.=======/======	2/2	92.51	90.11	vfdb_aeromonas_setB	WP_016349341	VFG038297 (exeJ) general secretion pathway protein J [Exe T2SS (VF0478) - Effector delivery system (VFC0086)] [Aeromonas hydrophila ML09-119]	Effector_delivery_system
21-AL00021.fasta	contig00024	30651	31676	+	exeK	1-1026/1026	===============	0/0	100.00	86.55	vfdb_aeromonas_setB	WP_011704546	VFG038300 (exeK) general secretion pathway protein K [Exe T2SS (VF0478) - Effector delivery system (VFC0086)] [Aeromonas hydrophila subsp. hydrophila ATCC 7966]	Effector_delivery_system
21-AL00021.fasta	contig00024	31790	32974	+	exeL	1-1185/1185	===============	0/0	100.00	85.23	vfdb_aeromonas_setB	WP_011704547	VFG038304 (exeL) general secretion pathway protein L [Exe T2SS (VF0478) - Effector delivery system (VFC0086)] [Aeromonas hydrophila subsp. hydrophila ATCC 7966]	Effector_delivery_system
21-AL00021.fasta	contig00024	32971	33462	+	exeM	1-492/492	===============	0/0	100.00	86.38	vfdb_aeromonas_setB	WP_011704548	VFG038308 (exeM) general secretion pathway protein M [Exe T2SS (VF0478) - Effector delivery system (VFC0086)] [Aeromonas hydrophila subsp. hydrophila ATCC 7966]	Effector_delivery_system
21-AL00021.fasta	contig00024	33459	34217	+	exeN	1-756/756	========/======	1/3	100.00	84.58	vfdb_aeromonas_setB	WP_011704549	VFG038312 (exeN) general secretion pathway protein N [Exe T2SS (VF0478) - Effector delivery system (VFC0086)] [Aeromonas hydrophila subsp. hydrophila ATCC 7966]	Effector_delivery_system
21-AL00021.fasta	contig00034	15327	15874	+	motX	53-600/600	.==============	0/0	91.33	85.40	vfdb_aeromonas_setB	WP_016349413	VFG038618 (motX) sodium-type flagellar motor component [Polar flagella (VF0473) - Motility (VFC0204)] [Aeromonas hydrophila subsp. hydrophila ATCC 7966]	Motility
21-AL00021.fasta	contig00044	18585	19319	+	flmH	1-735/735	===============	0/0	100.00	91.02	vfdb_aeromonas_setB	WP_005300916	VFG038840 (flmH) short chain dehydrogenase/reductase family oxidoreductase [Polar flagella (VF0473) - Motility (VFC0204)] [Aeromonas hydrophila ML09-119]	Motility
21-AL00021.fasta	contig00047	15071	15940	-	pomB2	1-876/900	========/======	2/6	96.67	85.96	vfdb_aeromonas_setB	WP_016351724	VFG038832 (pomB2) flagellar motor protein MotB [Polar flagella (VF0473) - Motility (VFC0204)] [Aeromonas hydrophila ML09-119]	Motility
21-AL00021.fasta	contig00047	15951	16709	-	pomA2	1-759/759	===============	0/0	100.00	91.17	vfdb_aeromonas_setB	WP_011707085	VFG038835 (pomA2) chemotaxis protein PomA [Polar flagella (VF0473) - Motility (VFC0204)] [Aeromonas hydrophila subsp. hydrophila ATCC 7966]	Motility
21-AL00021.fasta	contig00049	4561	5748	+	amoA	1-1194/1194	========/======	4/12	99.25	88.97	vfdb_aeromonas_setB	WP_011706310	VFG044235 (amoA) isochorismate synthases [Amonabactin (VF0649) - Nutritional/Metabolic factor (VFC0272)] [Aeromonas hydrophila subsp. hydrophila ATCC 7966]	Nutritional/Metabolic_factor
21-AL00021.fasta	contig00050	8963	10295	-	flrC	1-1342/1344	========/======	8/19	98.81	88.12	vfdb_aeromonas_setB	WP_011706626	VFG038755 (flrC) transcriptional activator [Polar flagella (VF0473) - Motility (VFC0204)] [Aeromonas hydrophila subsp. hydrophila ATCC 7966]	Motility
21-AL00021.fasta	contig00050	10366	11400	-	flrB	1-1035/1035	========/======	2/2	99.90	86.00	vfdb_aeromonas_setB	WP_016351312	VFG038760 (flrB) two-component sensor kinase [Polar flagella (VF0473) - Motility (VFC0204)] [Aeromonas hydrophila ML09-119]	Motility
21-AL00021.fasta	contig00050	11513	12924	-	flrA	3-1415/1422	========/======	4/7	99.09	85.45	vfdb_aeromonas_setB	WP_017409846	VFG038763 (flrA) FleQ protein [Polar flagella (VF0473) - Motility (VFC0204)] [Aeromonas hydrophila subsp. hydrophila ATCC 7966]	Motility
21-AL00021.fasta	contig00050	20273	21481	-	flgL	1-1209/1209	========/======	4/10	99.59	80.81	vfdb_aeromonas_setB	WP_011706634	VFG038767 (flgL) flagellar hook-associated protein FlgL [Polar flagella (VF0473) - Motility (VFC0204)] [Aeromonas hydrophila subsp. hydrophila ATCC 7966]	Motility
21-AL00021.fasta	contig00050	21485	23482	-	flgK	1-2001/2001	========/======	5/11	99.65	80.10	vfdb_aeromonas_setB	WP_011706635	VFG038771 (flgK) flagellar hook-associated protein FlgK [Polar flagella (VF0473) - Motility (VFC0204)] [Aeromonas hydrophila subsp. hydrophila ATCC 7966]	Motility
21-AL00021.fasta	contig00050	23532	24586	-	flgJ	1-1061/1092	========/======	12/42	94.96	80.44	vfdb_aeromonas_setB	WP_164927693	VFG038775 (flgJ) flagellar rod assembly protein/muramidase FlgJ [Polar flagella (VF0473) - Motility (VFC0204)] [Aeromonas hydrophila subsp. hydrophila ATCC 7966]	Motility
21-AL00021.fasta	contig00050	24633	25720	-	flgI	11-1098/1098	===============	0/0	99.09	86.58	vfdb_aeromonas_setB	WP_011706637	VFG038780 (flgI) flagellar basal body P-ring protein [Polar flagella (VF0473) - Motility (VFC0204)] [Aeromonas hydrophila ML09-119]	Motility
21-AL00021.fasta	contig00050	25798	26462	-	flgH	1-665/672	===============	0/0	98.96	85.86	vfdb_aeromonas_setB	WP_011706638	VFG038784 (flgH) flagellar basal body L-ring protein [Polar flagella (VF0473) - Motility (VFC0204)] [Aeromonas hydrophila ML09-119]	Motility
21-AL00021.fasta	contig00050	26483	27267	-	flgG	1-785/789	===============	0/0	99.49	87.64	vfdb_aeromonas_setB	WP_011706639	VFG038787 (flgG) flagellar basal body rod protein FlgG [Polar flagella (VF0473) - Motility (VFC0204)] [Aeromonas hydrophila subsp. hydrophila ATCC 7966]	Motility
21-AL00021.fasta	contig00050	27282	28028	-	flgF	1-747/747	===============	0/0	100.00	89.42	vfdb_aeromonas_setB	WP_011706640	VFG038791 (flgF) flagellar basal-body rod protein FlgF [Polar flagella (VF0473) - Motility (VFC0204)] [Aeromonas hydrophila subsp. hydrophila ATCC 7966]	Motility
21-AL00021.fasta	contig00050	30879	31298	-	flgC	1-420/420	===============	0/0	100.00	88.09	vfdb_aeromonas_setB	WP_011706643	VFG038803 (flgC) flagellar basal body rod protein FlgC [Polar flagella (VF0473) - Motility (VFC0204)] [Aeromonas hydrophila subsp. hydrophila ATCC 7966]	Motility
21-AL00021.fasta	contig00050	31302	31696	-	flgB	1-395/399	===============	0/0	99.00	85.82	vfdb_aeromonas_setB	WP_011706644	VFG038807 (flgB) flagellar basal-body rod protein FlgB [Polar flagella (VF0473) - Motility (VFC0204)] [Aeromonas hydrophila subsp. hydrophila ATCC 7966]	Motility
21-AL00021.fasta	contig00050	31760	32582	-	cheR	1-823/825	===============	0/0	99.76	85.42	vfdb_aeromonas_setB	WP_011706645	VFG038811 (cheR-3) chemotaxis protein CheR [Polar flagella (VF0473) - Motility (VFC0204)] [Aeromonas hydrophila subsp. hydrophila ATCC 7966]	Motility
21-AL00021.fasta	contig00050	32600	33511	-	cheV	1-912/912	========/======	2/6	99.67	87.43	vfdb_aeromonas_setB	WP_011706646	VFG038816 (cheV) CheV [Polar flagella (VF0473) - Motility (VFC0204)] [Aeromonas hydrophila ML09-119]	Motility
21-AL00021.fasta	contig00063	10206	12297	-	ASA	1-2092/2094	========/======	2/2	99.86	86.67	vfdb_aeromonas_setB	WP_005311744	VFG044242 (ASA_RS16540) TonB-dependent hemoglobin/transferrin/lactoferrin family receptor [Heme uptake system (VF0650) - Nutritional/Metabolic factor (VFC0272)] [Aeromonas salmonicida subsp. salmonicida A449]	Nutritional/Metabolic_factor
21-AL00021.fasta	contig00063	13476	14027	+	ASA	1-552/552	===============	0/0	100.00	82.61	vfdb_aeromonas_setB	WP_005311738	VFG044244 (ASA_RS16550) cysteine hydrolase [Heme uptake system (VF0650) - Nutritional/Metabolic factor (VFC0272)] [Aeromonas salmonicida subsp. salmonicida A449]	Nutritional/Metabolic_factor
21-AL00021.fasta	contig00063	14067	14473	+	ASA	1-404/405	========/======	3/7	99.26	80.20	vfdb_aeromonas_setB	WP_005311736	VFG044245 (ASA_RS16555) hypothetical protein [Heme uptake system (VF0650) - Nutritional/Metabolic factor (VFC0272)] [Aeromonas salmonicida subsp. salmonicida A449]	Nutritional/Metabolic_factor
21-AL00021.fasta	contig00063	14539	15096	-	hutZ	1-558/558	===============	0/0	100.00	86.74	vfdb_aeromonas_setB	WP_005311733	VFG044246 (hutZ) heme utilization protein HutZ [Heme uptake system (VF0650) - Nutritional/Metabolic factor (VFC0272)] [Aeromonas salmonicida subsp. salmonicida A449]	Nutritional/Metabolic_factor
21-AL00021.fasta	contig00063	15093	15605	-	hutX	1-513/513	===============	0/0	100.00	87.14	vfdb_aeromonas_setB	WP_005311732	VFG044247 (hutX) heme utilization cystosolic carrier protein HutX [Heme uptake system (VF0650) - Nutritional/Metabolic factor (VFC0272)] [Aeromonas salmonicida subsp. salmonicida A449]	Nutritional/Metabolic_factor
21-AL00021.fasta	contig00063	15773	16618	+	ASA	1-840/840	========/======	8/22	99.05	81.62	vfdb_aeromonas_setB	WP_005311729	VFG044248 (ASA_RS16570) ABC transporter substrate-binding protein [Heme uptake system (VF0650) - Nutritional/Metabolic factor (VFC0272)] [Aeromonas salmonicida subsp. salmonicida A449]	Nutritional/Metabolic_factor
21-AL00021.fasta	contig00063	16616	17646	+	ASA	2-1032/1032	===============	0/0	99.90	86.71	vfdb_aeromonas_setB	WP_011899038	VFG044249 (ASA_RS16575) iron ABC transporter permease [Heme uptake system (VF0650) - Nutritional/Metabolic factor (VFC0272)] [Aeromonas salmonicida subsp. salmonicida A449]	Nutritional/Metabolic_factor
21-AL00021.fasta	contig00063	17662	18450	+	ASA	1-789/789	===============	0/0	100.00	82.89	vfdb_aeromonas_setB	WP_005311724	VFG044250 (ASA_RS16580) heme ABC transporter ATP-binding protein [Heme uptake system (VF0650) - Nutritional/Metabolic factor (VFC0272)] [Aeromonas salmonicida subsp. salmonicida A449]	Nutritional/Metabolic_factor
21-AL00021.fasta	contig00076	9385	10419	+	tapT	1-1035/1035	===============	0/0	100.00	89.95	vfdb_aeromonas_setB	WP_011707389	VFG038463 (tapT) twitching ATPase [Tap type IV pili (VF0475) - Adherence (VFC0001)] [Aeromonas hydrophila subsp. hydrophila ATCC 7966]	Adherence
21-AL00021.fasta	contig00076	10443	11552	+	tapU	1-1110/1110	========/======	4/8	99.64	86.89	vfdb_aeromonas_setB	WP_011707390	VFG038467 (tapU) twitching ATPase [Tap type IV pili (VF0475) - Adherence (VFC0001)] [Aeromonas hydrophila subsp. hydrophila ATCC 7966]	Adherence
21-AL00021.fasta	contig00090	4162	4783	-	AHML	9-630/636	===============	0/0	97.80	82.48	vfdb_aeromonas_setB	WP_016351856	VFG038905 (AHML_RS18555) hemolysin III [Hemolysin III (VF0647) - Exotoxin (VFC0235)] [Aeromonas hydrophila ML09-119]	Exotoxin
21-AL00021.fasta	contig00092	5301	5882	-	tppF	19-600/612	===============	0/0	95.10	81.61	vfdb_aeromonas_setB	WP_005320404	VFG038498 (tppF) type IV pilus pseudopilin [Tap type IV pili (VF0475) - Adherence (VFC0001)] [Aeromonas salmonicida subsp. salmonicida A449]	Adherence
21-AL00021.fasta	contig00097	341	845	-	fliL	1-517/519	========/======	2/12	97.30	84.91	vfdb_aeromonas_setB	WP_011705278	VFG038651 (fliL) flagellar basal body-associated protein FliL [Polar flagella (VF0473) - Motility (VFC0204)] [Aeromonas hydrophila ML09-119]	Motility
21-AL00021.fasta	contig00097	2910	3350	-	fliJ	1-441/441	===============	0/0	100.00	82.99	vfdb_aeromonas_setB	WP_005334746	VFG038645 (fliJ) flagellar export protein FliJ [Polar flagella (VF0473) - Motility (VFC0204)] [Aeromonas veronii B565]	Motility
21-AL00021.fasta	contig00097	3367	4679	-	fliI	20-1332/1332	===============	0/0	98.57	89.34	vfdb_aeromonas_setB	WP_011705275	VFG038639 (fliI) flagellum-specific ATP synthase [Polar flagella (VF0473) - Motility (VFC0204)] [Aeromonas hydrophila ML09-119]	Motility
21-AL00021.fasta	contig00097	4780	5567	-	fliH	4-785/807	========/======	1/6	96.90	80.08	vfdb_aeromonas_setB	WP_016350051	VFG038635 (fliH) flagellar assembly protein FliH [Polar flagella (VF0473) - Motility (VFC0204)] [Aeromonas hydrophila ML09-119]	Motility
21-AL00021.fasta	contig00097	5649	6708	-	fliG	1-1060/1062	===============	0/0	99.81	92.64	vfdb_aeromonas_setB	WP_011705273	VFG038630 (fliG) flagellar motor switch protein G [Polar flagella (VF0473) - Motility (VFC0204)] [Aeromonas hydrophila subsp. hydrophila ATCC 7966]	Motility
21-AL00021.fasta	contig00097	6701	8401	-	fliF	1-1713/1713	========/======	3/12	99.30	87.68	vfdb_aeromonas_setB	WP_016350050	VFG038627 (fliF) flagellar MS-ring protein [Polar flagella (VF0473) - Motility (VFC0204)] [Aeromonas hydrophila ML09-119]	Motility
21-AL00021.fasta	contig00097	8457	8774	-	fliE	1-318/318	===============	0/0	100.00	90.57	vfdb_aeromonas_setB	WP_011705271	VFG038622 (fliE) flagellar hook-basal body complex protein FliE [Polar flagella (VF0473) - Motility (VFC0204)] [Aeromonas hydrophila subsp. hydrophila ATCC 7966]	Motility
21-AL00021.fasta	contig00120	3043	4179	-	tapW	1-1140/1140	========/======	1/3	99.74	88.16	vfdb_aeromonas_setB	WP_011706550	VFG038471 (tapW) twitching ATPase [Tap type IV pili (VF0475) - Adherence (VFC0001)] [Aeromonas hydrophila subsp. hydrophila ATCC 7966]	Adherence
21-AL00021.fasta	contig00127	182	2716	+	fimC	1-2535/2535	===============	0/0	100.00	96.77	vfdb_aeromonas_setB	WP_043118350	VFG038413 (fimC) outer membrane usher protein [Type I pili (VF0486) - Adherence (VFC0001)] [Aeromonas hydrophila ML09-119]	Adherence
21-AL00021.fasta	contig00127	2727	3458	+	fimD	1-732/732	===============	0/0	100.00	93.85	vfdb_aeromonas_setB	WP_016349294	VFG038417 (fimD) fimbrial chaperone protein [Type I pili (VF0486) - Adherence (VFC0001)] [Aeromonas hydrophila ML09-119]	Adherence
21-AL00021.fasta	contig00127	3464	4492	+	fimE	1-1029/1029	===============	0/0	100.00	92.52	vfdb_aeromonas_setB	WP_005354940	VFG038423 (fimE) fimbrial protein [Type I pili (VF0486) - Adherence (VFC0001)] [Aeromonas veronii B565]	Adherence
21-AL00021.fasta	contig00127	4609	5055	+	fimF	106-552/552	..=============	0/0	80.98	94.63	vfdb_aeromonas_setB	WP_011704497	VFG038424 (fimF) fimbrial protein [Type I pili (VF0486) - Adherence (VFC0001)] [Aeromonas hydrophila subsp. hydrophila ATCC 7966]	Adherence
21-AL00021.fasta	contig00158	938	1256	+	flgM	1-319/321	===============	0/0	99.38	81.50	vfdb_aeromonas_setB	WP_011706648	VFG038823 (flgM) anti-sigma-D factor [Polar flagella (VF0473) - Motility (VFC0204)] [Aeromonas hydrophila subsp. hydrophila ATCC 7966]	Motility
21-AL00021.fasta	contig00160	915	1310	+	fliN	1-393/393	========/======	1/3	100.00	89.39	vfdb_aeromonas_setB	WP_011705280	VFG038659 (fliN) flagellar motor switch protein FliN [Polar flagella (VF0473) - Motility (VFC0204)] [Aeromonas hydrophila ML09-119]	Motility
21-AL00021.fasta	contig00160	1307	1690	+	fliO	1-384/384	===============	0/0	100.00	86.72	vfdb_aeromonas_setB	WP_005298795	VFG038662 (fliO) flagellar biosynthesis protein FliO [Polar flagella (VF0473) - Motility (VFC0204)] [Aeromonas hydrophila subsp. hydrophila ATCC 7966]	Motility
21-AL00021.fasta	contig00163	744	1286	-	fimA	1-543/543	===============	0/0	100.00	94.11	vfdb_aeromonas_setB	WP_011704492	VFG038408 (fimA) fimbrial protein [Type I pili (VF0486) - Adherence (VFC0001)] [Aeromonas hydrophila subsp. hydrophila ATCC 7966]	Adherence

## Sheet: 21-AL00032
#FILE	SEQUENCE	START	END	STRAND	GENE	COVERAGE	COVERAGE_MAP	GAPS	%COVERAGE	%IDENTITY	DATABASE	ACCESSION	PRODUCT	RESISTANCE
21-AL00032.fasta	contig00001	14148	15287	-	tapW	1-1140/1140	===============	0/0	100.00	98.42	vfdb_aeromonas_setB	WP_011898593	VFG038473 (tapW) twitching ATPase [Tap type IV pili (VF0475) - Adherence (VFC0001)] [Aeromonas salmonicida subsp. salmonicida A449]	Adherence
21-AL00032.fasta	contig00001	89773	91914	+	tapV	1-2139/2139	========/======	2/3	100.00	95.98	vfdb_aeromonas_setB	WP_011898842	VFG038502 (tapV) type IV pilus assembly protein TapV [Tap type IV pili (VF0475) - Adherence (VFC0001)] [Aeromonas salmonicida subsp. salmonicida A449]	Adherence
21-AL00032.fasta	contig00001	141271	142146	+	motY	1-876/876	===============	0/0	100.00	97.15	vfdb_aeromonas_setB	WP_011898827	VFG038754 (motY) sodium-type flagellar protein MotY [Polar flagella (VF0473) - Motility (VFC0204)] [Aeromonas salmonicida subsp. salmonicida A449]	Motility
21-AL00032.fasta	contig00002	12769	14634	+	ahh1	1-1866/1866	===============	0/0	100.00	98.34	vfdb_aeromonas_setB	WP_005313060	VFG038899 (ahh1) extracellular heat-labile hemolysin [Extracellular hemolysin AHH1 (VF0645) - Exotoxin (VFC0235)] [Aeromonas salmonicida subsp. salmonicida A449]	Exotoxin
21-AL00032.fasta	contig00003	28446	28862	-	flgN	1-417/417	===============	0/0	100.00	97.84	vfdb_aeromonas_setB	WP_011898547	VFG038829 (flgN) flagellar protein FlgN [Polar flagella (VF0473) - Motility (VFC0204)] [Aeromonas salmonicida subsp. salmonicida A449]	Motility
21-AL00032.fasta	contig00003	28859	29179	-	flgM	1-321/321	===============	0/0	100.00	99.38	vfdb_aeromonas_setB	WP_005320221	VFG038825 (flgM) anti-sigma-D factor [Polar flagella (VF0473) - Motility (VFC0204)] [Aeromonas salmonicida subsp. salmonicida A449]	Motility
21-AL00032.fasta	contig00003	29270	29953	-	flgA	1-684/684	===============	0/0	100.00	98.10	vfdb_aeromonas_setB	WP_073531759	VFG038821 (flgA) flagella basal body P-ring formation protein FlgA [Polar flagella (VF0473) - Motility (VFC0204)] [Aeromonas salmonicida subsp. salmonicida A449]	Motility
21-AL00032.fasta	contig00003	30098	31009	+	cheV	1-912/912	===============	0/0	100.00	99.01	vfdb_aeromonas_setB	WP_005320217	VFG038817 (cheV) CheV [Polar flagella (VF0473) - Motility (VFC0204)] [Aeromonas salmonicida subsp. salmonicida A449]	Motility
21-AL00032.fasta	contig00003	31028	31852	+	cheR	1-825/825	===============	0/0	100.00	98.91	vfdb_aeromonas_setB	WP_005320215	VFG038813 (cheR-3) chemotaxis protein CheR [Polar flagella (VF0473) - Motility (VFC0204)] [Aeromonas salmonicida subsp. salmonicida A449]	Motility
21-AL00032.fasta	contig00003	31916	32314	+	flgB	1-399/399	===============	0/0	100.00	98.75	vfdb_aeromonas_setB	WP_005320212	VFG038809 (flgB) flagellar basal-body rod protein FlgB [Polar flagella (VF0473) - Motility (VFC0204)] [Aeromonas salmonicida subsp. salmonicida A449]	Motility
21-AL00032.fasta	contig00003	32314	32733	+	flgC	1-420/420	===============	0/0	100.00	90.24	vfdb_aeromonas_setB	WP_011706643	VFG038803 (flgC) flagellar basal body rod protein FlgC [Polar flagella (VF0473) - Motility (VFC0204)] [Aeromonas hydrophila subsp. hydrophila ATCC 7966]	Motility
21-AL00032.fasta	contig00003	35599	36345	+	flgF	1-747/747	===============	0/0	100.00	94.91	vfdb_aeromonas_setB	WP_005320205	VFG038793 (flgF) flagellar basal-body rod protein FlgF [Polar flagella (VF0473) - Motility (VFC0204)] [Aeromonas salmonicida subsp. salmonicida A449]	Motility
21-AL00032.fasta	contig00003	36360	37148	+	flgG	1-789/789	===============	0/0	100.00	96.96	vfdb_aeromonas_setB	WP_005320202	VFG038789 (flgG) flagellar basal body rod protein FlgG [Polar flagella (VF0473) - Motility (VFC0204)] [Aeromonas salmonicida subsp. salmonicida A449]	Motility
21-AL00032.fasta	contig00003	37209	37880	+	flgH	1-672/672	===============	0/0	100.00	96.13	vfdb_aeromonas_setB	WP_005320200	VFG038785 (flgH) flagellar basal body L-ring protein [Polar flagella (VF0473) - Motility (VFC0204)] [Aeromonas salmonicida subsp. salmonicida A449]	Motility
21-AL00032.fasta	contig00003	37928	38986	+	flgI	1-1059/1059	===============	0/0	100.00	94.24	vfdb_aeromonas_setB	WP_050804902	VFG038781 (flgI) flagellar basal body P-ring protein [Polar flagella (VF0473) - Motility (VFC0204)] [Aeromonas salmonicida subsp. salmonicida A449]	Motility
21-AL00032.fasta	contig00003	39030	40121	+	flgJ	1-1092/1092	===============	0/0	100.00	94.32	vfdb_aeromonas_setB	WP_005320196	VFG038777 (flgJ) flagellar rod assembly protein/muramidase FlgJ [Polar flagella (VF0473) - Motility (VFC0204)] [Aeromonas salmonicida subsp. salmonicida A449]	Motility
21-AL00032.fasta	contig00003	40125	42125	+	flgK	1-2001/2001	===============	0/0	100.00	94.65	vfdb_aeromonas_setB	WP_005320194	VFG038773 (flgK) flagellar hook-associated protein FlgK [Polar flagella (VF0473) - Motility (VFC0204)] [Aeromonas salmonicida subsp. salmonicida A449]	Motility
21-AL00032.fasta	contig00003	42130	43338	+	flgL	1-1214/1214	========/======	1/5	99.59	96.38	vfdb_aeromonas_setB	NA	VFG038769 (flgL) flagellar hook-associated protein FlgL [Polar flagella (VF0473) - Motility (VFC0204)] [Aeromonas salmonicida subsp. salmonicida A449]	Motility
21-AL00032.fasta	contig00003	50733	52154	+	flrA	1-1409/1409	========/======	1/13	100.00	96.77	vfdb_aeromonas_setB	NA	VFG038765 (flrA) FleQ protein [Polar flagella (VF0473) - Motility (VFC0204)] [Aeromonas salmonicida subsp. salmonicida A449]	Motility
21-AL00032.fasta	contig00003	52261	53295	+	flrB	1-1035/1035	===============	0/0	100.00	97.87	vfdb_aeromonas_setB	WP_005320182	VFG038761 (flrB) two-component sensor kinase [Polar flagella (VF0473) - Motility (VFC0204)] [Aeromonas salmonicida subsp. salmonicida A449]	Motility
21-AL00032.fasta	contig00003	53292	54635	+	flrC	1-1344/1344	===============	0/0	100.00	97.55	vfdb_aeromonas_setB	WP_011898552	VFG038757 (flrC) transcriptional activator [Polar flagella (VF0473) - Motility (VFC0204)] [Aeromonas salmonicida subsp. salmonicida A449]	Motility
21-AL00032.fasta	contig00003	71689	73008	+	hlyA	1-1320/1320	===============	0/0	100.00	98.33	vfdb_aeromonas_setB	WP_011898555	VFG038902 (hlyA) Hemolysin A [Hemolysin HlyA (VF0646) - Exotoxin (VFC0235)] [Aeromonas salmonicida subsp. salmonicida A449]	Exotoxin
21-AL00032.fasta	contig00003	108401	109180	+	nueA	1-762/762	========/======	4/20	99.87	85.28	vfdb_aeromonas_setB	WP_016351249	VFG038845 (nueA) NeuA protein [Polar flagella (VF0473) - Motility (VFC0204)] [Aeromonas hydrophila ML09-119]	Motility
21-AL00032.fasta	contig00008	7849	8772	+	exeC	1-924/924	===============	0/0	100.00	99.13	vfdb_aeromonas_setB	WP_085941521	VFG038270 (exeC) general secretion pathway protein C [Exe T2SS (VF0478) - Effector delivery system (VFC0086)] [Aeromonas salmonicida subsp. salmonicida A449]	Effector_delivery_system
21-AL00032.fasta	contig00008	8794	10830	+	exeD	1-2037/2037	===============	0/0	100.00	95.24	vfdb_aeromonas_setB	WP_005315865	VFG038274 (exeD) general secretion pathway protein D [Exe T2SS (VF0478) - Effector delivery system (VFC0086)] [Aeromonas salmonicida subsp. salmonicida A449]	Effector_delivery_system
21-AL00032.fasta	contig00008	10830	12335	+	exeE	1-1506/1506	===============	0/0	100.00	97.34	vfdb_aeromonas_setB	WP_005315863	VFG038278 (exeE) general secretory pathway protein E [Exe T2SS (VF0478) - Effector delivery system (VFC0086)] [Aeromonas salmonicida subsp. salmonicida A449]	Effector_delivery_system
21-AL00032.fasta	contig00008	12407	13623	+	exeF	1-1217/1221	===============	0/0	99.67	98.11	vfdb_aeromonas_setB	WP_005315860	VFG038282 (exeF) general secretion pathway protein F [Exe T2SS (VF0478) - Effector delivery system (VFC0086)] [Aeromonas salmonicida subsp. salmonicida A449]	Effector_delivery_system
21-AL00032.fasta	contig00008	13743	14174	+	exeG	1-432/432	===============	0/0	100.00	99.07	vfdb_aeromonas_setB	WP_005315859	VFG038286 (exeG) general secretion pathway protein G [Exe T2SS (VF0478) - Effector delivery system (VFC0086)] [Aeromonas salmonicida subsp. salmonicida A449]	Effector_delivery_system
21-AL00032.fasta	contig00008	14219	14782	+	exeH	1-564/564	===============	0/0	100.00	98.23	vfdb_aeromonas_setB	WP_011899135	VFG038290 (exeH) general secretion pathway protein H [Exe T2SS (VF0478) - Effector delivery system (VFC0086)] [Aeromonas salmonicida subsp. salmonicida A449]	Effector_delivery_system
21-AL00032.fasta	contig00008	14779	15138	+	exeI	1-360/360	===============	0/0	100.00	98.33	vfdb_aeromonas_setB	WP_005315853	VFG038294 (exeI) general secretion pathway protein I [Exe T2SS (VF0478) - Effector delivery system (VFC0086)] [Aeromonas salmonicida subsp. salmonicida A449]	Effector_delivery_system
21-AL00032.fasta	contig00008	15247	15856	+	exeJ	11-620/624	===============	0/0	97.76	96.56	vfdb_aeromonas_setB	WP_011899137	VFG038298 (exeJ) general secretion pathway protein J [Exe T2SS (VF0478) - Effector delivery system (VFC0086)] [Aeromonas salmonicida subsp. salmonicida A449]	Effector_delivery_system
21-AL00032.fasta	contig00008	16150	17175	+	exeK	1-1026/1026	===============	0/0	100.00	97.95	vfdb_aeromonas_setB	WP_011899138	VFG038302 (exeK) general secretion pathway protein K [Exe T2SS (VF0478) - Effector delivery system (VFC0086)] [Aeromonas salmonicida subsp. salmonicida A449]	Effector_delivery_system
21-AL00032.fasta	contig00008	17296	18480	+	exeL	1-1185/1185	===============	0/0	100.00	97.05	vfdb_aeromonas_setB	WP_073531791	VFG038306 (exeL) general secretion pathway protein L [Exe T2SS (VF0478) - Effector delivery system (VFC0086)] [Aeromonas salmonicida subsp. salmonicida A449]	Effector_delivery_system
21-AL00032.fasta	contig00008	18477	18968	+	exeM	1-492/492	===============	0/0	100.00	98.37	vfdb_aeromonas_setB	WP_005315842	VFG038310 (exeM) general secretion pathway protein M [Exe T2SS (VF0478) - Effector delivery system (VFC0086)] [Aeromonas salmonicida subsp. salmonicida A449]	Effector_delivery_system
21-AL00032.fasta	contig00008	19066	19824	+	exeN	1-759/759	===============	0/0	100.00	97.89	vfdb_aeromonas_setB	WP_005315839	VFG038314 (exeN) general secretion pathway protein N [Exe T2SS (VF0478) - Effector delivery system (VFC0086)] [Aeromonas salmonicida subsp. salmonicida A449]	Effector_delivery_system
21-AL00032.fasta	contig00008	67053	67664	-	tppF	1-612/612	========/======	2/6	99.51	86.50	vfdb_aeromonas_setB	WP_005320404	VFG038498 (tppF) type IV pilus pseudopilin [Tap type IV pili (VF0475) - Adherence (VFC0001)] [Aeromonas salmonicida subsp. salmonicida A449]	Adherence
21-AL00032.fasta	contig00008	77738	80116	-	ASA	1-2379/2379	===============	0/0	100.00	97.14	vfdb_aeromonas_setB	WP_005320435	VFG042801 (ASA_RS18105) PilZ domain-containing protein [Tap type IV pili (VF0475) - Adherence (VFC0001)] [Aeromonas salmonicida subsp. salmonicida A449]	Adherence
21-AL00032.fasta	contig00009	2026	2613	-	motX	1-591/591	========/======	1/3	99.49	97.63	vfdb_aeromonas_setB	WP_005313532	VFG038620 (motX) sodium-type flagellar motor component [Polar flagella (VF0473) - Motility (VFC0204)] [Aeromonas salmonicida subsp. salmonicida A449]	Motility
21-AL00032.fasta	contig00011	10349	12055	+	tapB	1-1707/1707	===============	0/0	100.00	98.30	vfdb_aeromonas_setB	WP_005314160	VFG038433 (tapB) type IV pilus assembly ATPase PilB-like [Tap type IV pili (VF0475) - Adherence (VFC0001)] [Aeromonas salmonicida subsp. salmonicida A449]	Adherence
21-AL00032.fasta	contig00011	12187	13428	+	tapC	1-1241/1241	========/======	1/1	100.00	98.55	vfdb_aeromonas_setB	NA	VFG038437 (tapC) type IV fimbrial assembly protein PilC-like [Tap type IV pili (VF0475) - Adherence (VFC0001)] [Aeromonas salmonicida subsp. salmonicida A449]	Adherence
21-AL00032.fasta	contig00011	13492	14367	+	tapD	1-876/876	===============	0/0	100.00	98.52	vfdb_aeromonas_setB	WP_005314162	VFG038318 (tapD/pilD) prepilin peptidase [Tap type IV pili (VF0475) - Adherence (VFC0001)] [Aeromonas salmonicida subsp. salmonicida A449]	Adherence
21-AL00032.fasta	contig00012	17587	18231	-	ASA	1-645/645	===============	0/0	100.00	99.07	vfdb_aeromonas_setB	WP_005317227	VFG038910 (ASA_RS05555) thermostable hemolysin [Thermostable hemolysin (TH) (VF0648) - Exotoxin (VFC0235)] [Aeromonas salmonicida subsp. salmonicida A449]	Exotoxin
21-AL00032.fasta	contig00012	43829	44902	+	tapM	1-1074/1074	===============	0/0	100.00	99.35	vfdb_aeromonas_setB	WP_085941426	VFG038445 (tapM) type IV pilus assembly protein PilM [Tap type IV pili (VF0475) - Adherence (VFC0001)] [Aeromonas salmonicida subsp. salmonicida A449]	Adherence
21-AL00032.fasta	contig00012	44890	45468	+	tapN	1-579/579	===============	0/0	100.00	97.75	vfdb_aeromonas_setB	WP_005317129	VFG038449 (tapN) type IV pilus biogenesis protein PilN [Tap type IV pili (VF0475) - Adherence (VFC0001)] [Aeromonas salmonicida subsp. salmonicida A449]	Adherence
21-AL00032.fasta	contig00012	45465	46064	+	tapO	1-600/600	===============	0/0	100.00	97.67	vfdb_aeromonas_setB	WP_005317126	VFG038453 (tapO) type IV pilus biogenesis protein PilO [Tap type IV pili (VF0475) - Adherence (VFC0001)] [Aeromonas salmonicida subsp. salmonicida A449]	Adherence
21-AL00032.fasta	contig00012	48406	50598	+	tapQ	1-2193/2193	===============	0/0	100.00	98.40	vfdb_aeromonas_setB	WP_043144717	VFG038461 (tapQ) type IV pilus secretin PilQ [Tap type IV pili (VF0475) - Adherence (VFC0001)] [Aeromonas salmonicida subsp. salmonicida A449]	Adherence
21-AL00032.fasta	contig00014	55601	56490	+	pomB2	1-878/900	========/======	1/12	97.56	82.70	vfdb_aeromonas_setB	WP_011707084	VFG038831 (pomB2) flagellar motor protein MotB [Polar flagella (VF0473) - Motility (VFC0204)] [Aeromonas hydrophila subsp. hydrophila ATCC 7966]	Motility
21-AL00032.fasta	contig00021	48165	48845	-	exeB	1-681/681	===============	0/0	100.00	96.03	vfdb_aeromonas_setB	WP_005313960	VFG038266 (exeB) general secretion pathway protein B [Exe T2SS (VF0478) - Effector delivery system (VFC0086)] [Aeromonas salmonicida subsp. salmonicida A449]	Effector_delivery_system
21-AL00032.fasta	contig00021	48845	50488	-	exeA	1-1644/1644	===============	0/0	100.00	95.80	vfdb_aeromonas_setB	WP_005313959	VFG038262 (exeA) general secretion pathway protein A [Exe T2SS (VF0478) - Effector delivery system (VFC0086)] [Aeromonas salmonicida subsp. salmonicida A449]	Effector_delivery_system
21-AL00032.fasta	contig00024	28033	28824	+	tapF	1-799/799	========/======	1/7	99.12	98.25	vfdb_aeromonas_setB	NA	VFG038506 (tapF) type IV pilus biogenesis/stability protein pilW-like [Tap type IV pili (VF0475) - Adherence (VFC0001)] [Aeromonas salmonicida subsp. salmonicida A449]	Adherence
21-AL00032.fasta	contig00025	2144	2347	+	flp1	1-204/204	===============	0/0	100.00	99.02	vfdb_aeromonas_setB	WP_005312855	VFG038558 (flp1) Flp pilus pilin subunit [Flp type IV pili (VF0476) - Adherence (VFC0001)] [Aeromonas salmonicida subsp. salmonicida A449]	Adherence
21-AL00032.fasta	contig00025	2344	2760	+	flpA	1-417/417	===============	0/0	100.00	97.84	vfdb_aeromonas_setB	WP_005312858	VFG038554 (flpA) prepilin peptidase [Flp type IV pili (VF0476) - Adherence (VFC0001)] [Aeromonas salmonicida subsp. salmonicida A449]	Adherence
21-AL00032.fasta	contig00025	2769	3659	+	flpB	1-891/891	===============	0/0	100.00	97.64	vfdb_aeromonas_setB	NA	VFG038550 (flpB) Flp pilus assembly protein [Flp type IV pili (VF0476) - Adherence (VFC0001)] [Aeromonas salmonicida subsp. salmonicida A449]	Adherence
21-AL00032.fasta	contig00025	3703	5076	+	flpC	13-1386/1386	===============	0/0	99.13	98.47	vfdb_aeromonas_setB	WP_011898936	VFG038546 (flpC) Flp pilus secretin FlpC [Flp type IV pili (VF0476) - Adherence (VFC0001)] [Aeromonas salmonicida subsp. salmonicida A449]	Adherence
21-AL00032.fasta	contig00025	5088	5636	+	flpD	1-549/549	===============	0/0	100.00	97.81	vfdb_aeromonas_setB	WP_005312867	VFG038542 (flpD) Flp pilus assembly protein FlpD [Flp type IV pili (VF0476) - Adherence (VFC0001)] [Aeromonas salmonicida subsp. salmonicida A449]	Adherence
21-AL00032.fasta	contig00025	5640	6764	+	flpE	1-1125/1125	===============	0/0	100.00	97.60	vfdb_aeromonas_setB	WP_005312870	VFG038538 (flpE) Flp pilus assembly protein ATPase [Flp type IV pili (VF0476) - Adherence (VFC0001)] [Aeromonas salmonicida subsp. salmonicida A449]	Adherence
21-AL00032.fasta	contig00025	6764	8077	+	flpF	1-1314/1314	===============	0/0	100.00	97.03	vfdb_aeromonas_setB	WP_005312873	VFG038534 (flpF) traffic ATPase [Flp type IV pili (VF0476) - Adherence (VFC0001)] [Aeromonas salmonicida subsp. salmonicida A449]	Adherence
21-AL00032.fasta	contig00025	8074	8955	+	flpG	1-882/882	===============	0/0	100.00	97.62	vfdb_aeromonas_setB	NA	VFG038530 (flpG) Flp pilus assembly protein FlpG [Flp type IV pili (VF0476) - Adherence (VFC0001)] [Aeromonas salmonicida subsp. salmonicida A449]	Adherence
21-AL00032.fasta	contig00025	8959	9843	+	flpH	1-885/885	===============	0/0	100.00	97.74	vfdb_aeromonas_setB	WP_005312882	VFG038526 (flpH) Flp pilus assembly protein FlpH [Flp type IV pili (VF0476) - Adherence (VFC0001)] [Aeromonas salmonicida subsp. salmonicida A449]	Adherence
21-AL00032.fasta	contig00025	9863	10627	+	flpI	1-769/769	========/======	1/4	99.48	97.66	vfdb_aeromonas_setB	NA	VFG038522 (flpI) Flp pilus assembly protein FlpI [Flp type IV pili (VF0476) - Adherence (VFC0001)] [Aeromonas salmonicida subsp. salmonicida A449]	Adherence
21-AL00032.fasta	contig00025	10625	11097	+	flpJ	2-474/474	===============	0/0	99.79	97.67	vfdb_aeromonas_setB	WP_005312887	VFG038518 (flpJ) Flp pilus pseudopilin [Flp type IV pili (VF0476) - Adherence (VFC0001)] [Aeromonas salmonicida subsp. salmonicida A449]	Adherence
21-AL00032.fasta	contig00025	11147	11606	+	flpK	15-474/474	===============	0/0	97.05	97.61	vfdb_aeromonas_setB	WP_085941632	VFG038514 (flpK) Flp pilus pseudopilin [Flp type IV pili (VF0476) - Adherence (VFC0001)] [Aeromonas salmonicida subsp. salmonicida A449]	Adherence
21-AL00032.fasta	contig00025	11607	12989	+	flpL	1-1383/1383	===============	0/0	100.00	97.90	vfdb_aeromonas_setB	WP_005312912	VFG038510 (flpL) Flp pilus pseudopilin [Flp type IV pili (VF0476) - Adherence (VFC0001)] [Aeromonas salmonicida subsp. salmonicida A449]	Adherence
21-AL00032.fasta	contig00029	25505	26275	-	ASA	19-789/789	===============	0/0	97.72	88.85	vfdb_aeromonas_setB	WP_005311724	VFG044250 (ASA_RS16580) heme ABC transporter ATP-binding protein [Heme uptake system (VF0650) - Nutritional/Metabolic factor (VFC0272)] [Aeromonas salmonicida subsp. salmonicida A449]	Nutritional/Metabolic_factor
21-AL00032.fasta	contig00029	26308	27339	-	ASA	1-1032/1032	========/======	2/2	99.90	90.51	vfdb_aeromonas_setB	WP_011899038	VFG044249 (ASA_RS16575) iron ABC transporter permease [Heme uptake system (VF0650) - Nutritional/Metabolic factor (VFC0272)] [Aeromonas salmonicida subsp. salmonicida A449]	Nutritional/Metabolic_factor
21-AL00032.fasta	contig00029	27336	28175	-	ASA	1-840/840	===============	0/0	100.00	87.86	vfdb_aeromonas_setB	WP_005311729	VFG044248 (ASA_RS16570) ABC transporter substrate-binding protein [Heme uptake system (VF0650) - Nutritional/Metabolic factor (VFC0272)] [Aeromonas salmonicida subsp. salmonicida A449]	Nutritional/Metabolic_factor
21-AL00032.fasta	contig00029	28344	28856	+	hutX	1-513/513	===============	0/0	100.00	96.10	vfdb_aeromonas_setB	WP_005311732	VFG044247 (hutX) heme utilization cystosolic carrier protein HutX [Heme uptake system (VF0650) - Nutritional/Metabolic factor (VFC0272)] [Aeromonas salmonicida subsp. salmonicida A449]	Nutritional/Metabolic_factor
21-AL00032.fasta	contig00029	28853	29410	+	hutZ	1-558/558	===============	0/0	100.00	99.46	vfdb_aeromonas_setB	WP_005311733	VFG044246 (hutZ) heme utilization protein HutZ [Heme uptake system (VF0650) - Nutritional/Metabolic factor (VFC0272)] [Aeromonas salmonicida subsp. salmonicida A449]	Nutritional/Metabolic_factor
21-AL00032.fasta	contig00029	29481	29885	-	ASA	1-405/405	===============	0/0	100.00	99.51	vfdb_aeromonas_setB	WP_005311736	VFG044245 (ASA_RS16555) hypothetical protein [Heme uptake system (VF0650) - Nutritional/Metabolic factor (VFC0272)] [Aeromonas salmonicida subsp. salmonicida A449]	Nutritional/Metabolic_factor
21-AL00032.fasta	contig00029	29925	30476	-	ASA	1-552/552	===============	0/0	100.00	98.91	vfdb_aeromonas_setB	WP_005311738	VFG044244 (ASA_RS16550) cysteine hydrolase [Heme uptake system (VF0650) - Nutritional/Metabolic factor (VFC0272)] [Aeromonas salmonicida subsp. salmonicida A449]	Nutritional/Metabolic_factor
21-AL00032.fasta	contig00029	30497	31480	-	ASA	1-984/984	===============	0/0	100.00	98.07	vfdb_aeromonas_setB	WP_005311740	VFG044243 (ASA_RS16545) ChaN family lipoprotein [Heme uptake system (VF0650) - Nutritional/Metabolic factor (VFC0272)] [Aeromonas salmonicida subsp. salmonicida A449]	Nutritional/Metabolic_factor
21-AL00032.fasta	contig00029	31668	33761	+	ASA	1-2094/2094	===============	0/0	100.00	98.09	vfdb_aeromonas_setB	WP_005311744	VFG044242 (ASA_RS16540) TonB-dependent hemoglobin/transferrin/lactoferrin family receptor [Heme uptake system (VF0650) - Nutritional/Metabolic factor (VFC0272)] [Aeromonas salmonicida subsp. salmonicida A449]	Nutritional/Metabolic_factor
21-AL00032.fasta	contig00034	16380	17573	-	amoA	1-1194/1194	========/======	5/12	99.50	85.08	vfdb_aeromonas_setB	WP_011706310	VFG044235 (amoA) isochorismate synthases [Amonabactin (VF0649) - Nutritional/Metabolic factor (VFC0272)] [Aeromonas hydrophila subsp. hydrophila ATCC 7966]	Nutritional/Metabolic_factor
21-AL00032.fasta	contig00037	5871	6188	+	fliE	1-318/318	===============	0/0	100.00	98.74	vfdb_aeromonas_setB	WP_011898507	VFG038624 (fliE) flagellar hook-basal body complex protein FliE [Polar flagella (VF0473) - Motility (VFC0204)] [Aeromonas salmonicida subsp. salmonicida A449]	Motility
21-AL00032.fasta	contig00037	6235	7944	+	fliF	1-1710/1710	===============	0/0	100.00	99.12	vfdb_aeromonas_setB	WP_005319335	VFG038628 (fliF) flagellar MS-ring protein [Polar flagella (VF0473) - Motility (VFC0204)] [Aeromonas salmonicida subsp. salmonicida A449]	Motility
21-AL00032.fasta	contig00037	7937	8998	+	fliG	1-1062/1062	===============	0/0	100.00	98.96	vfdb_aeromonas_setB	WP_005319333	VFG038632 (fliG) flagellar motor switch protein G [Polar flagella (VF0473) - Motility (VFC0204)] [Aeromonas salmonicida subsp. salmonicida A449]	Motility
21-AL00032.fasta	contig00037	9067	9873	+	fliH	1-807/807	===============	0/0	100.00	98.51	vfdb_aeromonas_setB	WP_005319330	VFG038636 (fliH) flagellar assembly protein FliH [Polar flagella (VF0473) - Motility (VFC0204)] [Aeromonas salmonicida subsp. salmonicida A449]	Motility
21-AL00032.fasta	contig00037	9928	11259	+	fliI	1-1332/1332	===============	0/0	100.00	97.90	vfdb_aeromonas_setB	WP_005319328	VFG038640 (fliI) flagellum-specific ATP synthase [Polar flagella (VF0473) - Motility (VFC0204)] [Aeromonas salmonicida subsp. salmonicida A449]	Motility
21-AL00032.fasta	contig00037	11286	11726	+	fliJ	1-441/441	===============	0/0	100.00	98.64	vfdb_aeromonas_setB	WP_005319326	VFG038644 (fliJ) flagellar export protein FliJ [Polar flagella (VF0473) - Motility (VFC0204)] [Aeromonas salmonicida subsp. salmonicida A449]	Motility
21-AL00032.fasta	contig00037	14405	14923	+	fliL	1-519/519	===============	0/0	100.00	95.95	vfdb_aeromonas_setB	WP_005319322	VFG038652 (fliL) flagellar basal body-associated protein FliL [Polar flagella (VF0473) - Motility (VFC0204)] [Aeromonas salmonicida subsp. salmonicida A449]	Motility
21-AL00032.fasta	contig00037	14933	16003	+	fliM	1-1071/1071	===============	0/0	100.00	98.51	vfdb_aeromonas_setB	WP_005319319	VFG038656 (fliM) flagellar motor switch protein FliM [Polar flagella (VF0473) - Motility (VFC0204)] [Aeromonas salmonicida subsp. salmonicida A449]	Motility
21-AL00032.fasta	contig00037	16080	16445	+	fliN	1-366/366	===============	0/0	100.00	98.36	vfdb_aeromonas_setB	WP_005319317	VFG038660 (fliN) flagellar motor switch protein FliN [Polar flagella (VF0473) - Motility (VFC0204)] [Aeromonas salmonicida subsp. salmonicida A449]	Motility
21-AL00032.fasta	contig00037	16507	16888	+	fliO	1-382/384	===============	0/0	99.48	95.81	vfdb_aeromonas_setB	WP_005319315	VFG038664 (fliO) flagellar biosynthesis protein FliO [Polar flagella (VF0473) - Motility (VFC0204)] [Aeromonas salmonicida subsp. salmonicida A449]	Motility
21-AL00032.fasta	contig00037	16877	17656	+	fliP	1-780/780	===============	0/0	100.00	97.18	vfdb_aeromonas_setB	WP_034282679	VFG038668 (fliP) flagellar biosynthesis protein FliP [Polar flagella (VF0473) - Motility (VFC0204)] [Aeromonas salmonicida subsp. salmonicida A449]	Motility
21-AL00032.fasta	contig00037	17684	17953	+	fliQ	1-270/270	===============	0/0	100.00	98.15	vfdb_aeromonas_setB	WP_005319310	VFG038672 (fliQ) flagellar biosynthetic protein FliQ [Polar flagella (VF0473) - Motility (VFC0204)] [Aeromonas salmonicida subsp. salmonicida A449]	Motility
21-AL00032.fasta	contig00037	18036	18833	+	fliR	1-798/798	===============	0/0	100.00	97.87	vfdb_aeromonas_setB	WP_005319307	VFG038676 (fliR) flagellar biosynthesis protein FliR [Polar flagella (VF0473) - Motility (VFC0204)] [Aeromonas salmonicida subsp. salmonicida A449]	Motility
21-AL00032.fasta	contig00037	18920	20050	+	flhB	1-1131/1131	===============	0/0	100.00	87.44	vfdb_aeromonas_setB	WP_016350055	VFG038679 (flhB) flagellar biosynthetic protein FlhB [Polar flagella (VF0473) - Motility (VFC0204)] [Aeromonas hydrophila ML09-119]	Motility
21-AL00032.fasta	contig00037	20158	22260	+	flhA	1-2103/2103	===============	0/0	100.00	94.10	vfdb_aeromonas_setB	WP_011898508	VFG038684 (flhA) flagellar biosynthesis protein FlhA [Polar flagella (VF0473) - Motility (VFC0204)] [Aeromonas salmonicida subsp. salmonicida A449]	Motility
21-AL00032.fasta	contig00037	22277	23695	+	flhF	1-1419/1419	===============	0/0	100.00	98.24	vfdb_aeromonas_setB	WP_005319300	VFG038688 (flhF) flagellar biosynthesis protein FlhF [Polar flagella (VF0473) - Motility (VFC0204)] [Aeromonas salmonicida subsp. salmonicida A449]	Motility
21-AL00032.fasta	contig00037	23688	24572	+	flhG	1-885/885	===============	0/0	100.00	98.98	vfdb_aeromonas_setB	WP_034523505	VFG038692 (flhG) CobQ/CobB/MinD/ParA family protein [Polar flagella (VF0473) - Motility (VFC0204)] [Aeromonas salmonicida subsp. salmonicida A449]	Motility
21-AL00032.fasta	contig00037	24565	25284	+	fliA	1-720/720	===============	0/0	100.00	98.89	vfdb_aeromonas_setB	WP_005319297	VFG038696 (fliA) flagellar biosynthesis sigma factor [Polar flagella (VF0473) - Motility (VFC0204)] [Aeromonas salmonicida subsp. salmonicida A449]	Motility
21-AL00032.fasta	contig00037	25396	25779	+	cheY	1-384/384	===============	0/0	100.00	99.22	vfdb_aeromonas_setB	WP_005319295	VFG038700 (cheY) chemotaxis protein CheY [Polar flagella (VF0473) - Motility (VFC0204)] [Aeromonas salmonicida subsp. salmonicida A449]	Motility
21-AL00032.fasta	contig00037	25792	26532	+	cheZ	1-741/741	===============	0/0	100.00	99.46	vfdb_aeromonas_setB	WP_005319293	VFG038704 (cheZ) chemotaxis protein CheZ [Polar flagella (VF0473) - Motility (VFC0204)] [Aeromonas salmonicida subsp. salmonicida A449]	Motility
21-AL00032.fasta	contig00037	26544	28712	+	cheA	1-2169/2169	===============	0/0	100.00	97.88	vfdb_aeromonas_setB	WP_005319290	VFG038708 (cheA-2) chemotaxis protein CheA [Polar flagella (VF0473) - Motility (VFC0204)] [Aeromonas salmonicida subsp. salmonicida A449]	Motility
21-AL00032.fasta	contig00037	28745	29860	+	cheB	1-1116/1116	===============	0/0	100.00	97.22	vfdb_aeromonas_setB	WP_005319287	VFG038712 (cheB-2) chemotaxis-specific methylesterase [Polar flagella (VF0473) - Motility (VFC0204)] [Aeromonas salmonicida subsp. salmonicida A449]	Motility
21-AL00032.fasta	contig00037	29863	30600	+	motA	1-738/738	===============	0/0	100.00	97.42	vfdb_aeromonas_setB	WP_011898510	VFG038716 (motA) chemotaxis protein MotA [Polar flagella (VF0473) - Motility (VFC0204)] [Aeromonas salmonicida subsp. salmonicida A449]	Motility
21-AL00032.fasta	contig00037	30603	31520	+	pomB	1-918/918	===============	0/0	100.00	99.13	vfdb_aeromonas_setB	WP_005319281	VFG038720 (pomB) ompA family protein [Polar flagella (VF0473) - Motility (VFC0204)] [Aeromonas salmonicida subsp. salmonicida A449]	Motility
21-AL00032.fasta	contig00037	31525	32319	+	ASA	1-795/795	===============	0/0	100.00	97.86	vfdb_aeromonas_setB	WP_011898511	VFG038724 (ASA_RS06915) CobQ/CobB/MinD/ParA family protein [Polar flagella (VF0473) - Motility (VFC0204)] [Aeromonas salmonicida subsp. salmonicida A449]	Motility
21-AL00032.fasta	contig00037	32316	33191	+	cheW	1-873/873	========/======	1/3	100.00	97.94	vfdb_aeromonas_setB	WP_011898512	VFG038728 (cheW) chemotaxis protein CheW [Polar flagella (VF0473) - Motility (VFC0204)] [Aeromonas salmonicida subsp. salmonicida A449]	Motility
21-AL00032.fasta	contig00037	33261	33749	+	cheW	1-489/489	===============	0/0	100.00	95.50	vfdb_aeromonas_setB	WP_005298836	VFG043204 (cheW-2) chemotaxis protein CheW [Polar flagella (VF0473) - Motility (VFC0204)] [Aeromonas hydrophila subsp. hydrophila ATCC 7966]	Motility
21-AL00032.fasta	contig00052	217	888	+	mshB	1-672/672	===============	0/0	100.00	87.95	vfdb_aeromonas_setB	WP_011704371	VFG038580 (mshB) MSHA (mannose-sensitive hemagglutinin) pili minor prepilin protein MshB [MSHA type IV pili (VF0477) - Adherence (VFC0001)] [Aeromonas hydrophila subsp. hydrophila ATCC 7966]	Adherence
21-AL00032.fasta	contig00052	1875	2435	+	mshD	1-561/561	===============	0/0	100.00	93.23	vfdb_aeromonas_setB	WP_005348620	VFG038574 (mshD) MSHA (mannose-sensitive hemagglutinin) pili minor prepilin protein MshD [MSHA type IV pili (VF0477) - Adherence (VFC0001)] [Aeromonas veronii B565]	Adherence
21-AL00032.fasta	contig00052	2435	3364	+	mshO	1-930/930	===============	0/0	100.00	95.27	vfdb_aeromonas_setB	WP_193352791	VFG038570 (mshO) MSHA (mannose-sensitive hemagglutinin) pili biogenesis protein MshO [MSHA type IV pili (VF0477) - Adherence (VFC0001)] [Aeromonas veronii B565]	Adherence
21-AL00032.fasta	contig00052	3402	3827	+	mshP	1-426/426	===============	0/0	100.00	93.19	vfdb_aeromonas_setB	WP_005316363	VFG038565 (mshP) hypothetical protein [MSHA type IV pili (VF0477) - Adherence (VFC0001)] [Aeromonas salmonicida subsp. salmonicida A449]	Adherence
21-AL00032.fasta	contig00053	22008	22871	+	mshI	1-864/864	===============	0/0	100.00	98.26	vfdb_aeromonas_setB	WP_005316385	VFG038616 (mshI) MSHA (mannose-sensitive hemagglutinin) pili biogenesis protein MshI bitopic inner membrane protein [MSHA type IV pili (VF0477) - Adherence (VFC0001)] [Aeromonas salmonicida subsp. salmonicida A449]	Adherence
21-AL00032.fasta	contig00053	22871	23464	+	mshI1	1-594/594	===============	0/0	100.00	97.64	vfdb_aeromonas_setB	WP_005316382	VFG038612 (mshI1) MSHA (mannose-sensitive hemagglutinin) pili biogenesis protein MshI1 bitopic inner membrane protein [MSHA type IV pili (VF0477) - Adherence (VFC0001)] [Aeromonas salmonicida subsp. salmonicida A449]	Adherence
21-AL00032.fasta	contig00053	23464	24111	+	mshJ	1-648/648	===============	0/0	100.00	98.15	vfdb_aeromonas_setB	WP_005316380	VFG038608 (mshJ) MSHA (mannose-sensitive hemagglutinin) pili biogenesis protein MshJ bitopic inner membrane protein GspM-like [MSHA type IV pili (VF0477) - Adherence (VFC0001)] [Aeromonas salmonicida subsp. salmonicida A449]	Adherence
21-AL00032.fasta	contig00053	24104	24424	+	mshK	1-321/321	===============	0/0	100.00	97.51	vfdb_aeromonas_setB	WP_011899175	VFG038604 (mshK) MSHA (mannose-sensitive hemagglutinin) pili biogenesis protein MshK periplasmic protein GspC-like [MSHA type IV pili (VF0477) - Adherence (VFC0001)] [Aeromonas salmonicida subsp. salmonicida A449]	Adherence
21-AL00032.fasta	contig00053	24495	26165	+	mshL	1-1671/1671	===============	0/0	100.00	99.04	vfdb_aeromonas_setB	WP_005316372	VFG038601 (mshL) MSHA (mannose-sensitive hemagglutinin) pili biogenesis protein MshL outer membrane secretin GspD-like [MSHA type IV pili (VF0477) - Adherence (VFC0001)] [Aeromonas salmonicida subsp. salmonicida A449]	Adherence
21-AL00032.fasta	contig00053	26258	27148	+	mshM	1-891/891	===============	0/0	100.00	97.42	vfdb_aeromonas_setB	WP_011899174	VFG038597 (mshM) membrane protein with ATPase domain GspA-like [MSHA type IV pili (VF0477) - Adherence (VFC0001)] [Aeromonas salmonicida subsp. salmonicida A449]	Adherence
21-AL00032.fasta	contig00053	27145	28209	+	mshN	1-1107/1107	========/======	14/44	96.12	82.40	vfdb_aeromonas_setB	WP_016349158	VFG038593 (mshN) Tetratricopeptide repeat protein PilF-like [MSHA type IV pili (VF0477) - Adherence (VFC0001)] [Aeromonas hydrophila ML09-119]	Adherence
21-AL00032.fasta	contig00053	28242	29951	+	mshE	1-1710/1710	===============	0/0	100.00	90.64	vfdb_aeromonas_setB	WP_011704368	VFG038589 (mshE) ATPase protein MshE GspE-like [MSHA type IV pili (VF0477) - Adherence (VFC0001)] [Aeromonas hydrophila subsp. hydrophila ATCC 7966]	Adherence
21-AL00032.fasta	contig00053	30026	31244	+	mshG	1-1219/1221	===============	0/0	99.84	88.84	vfdb_aeromonas_setB	WP_011704369	VFG038586 (mshG) MSHA (mannose-sensitive hemagglutinin) pili biogenesis protein MshG GspF-like [MSHA type IV pili (VF0477) - Adherence (VFC0001)] [Aeromonas hydrophila subsp. hydrophila ATCC 7966]	Adherence
21-AL00032.fasta	contig00053	31546	32004	+	mshF	8-465/465	========/======	3/3	98.28	81.30	vfdb_aeromonas_setB	WP_011704370	VFG038583 (mshF) hypothetical protein [MSHA type IV pili (VF0477) - Adherence (VFC0001)] [Aeromonas hydrophila subsp. hydrophila ATCC 7966]	Adherence
21-AL00032.fasta	contig00065	8933	10042	-	tapU	1-1110/1110	===============	0/0	100.00	98.29	vfdb_aeromonas_setB	WP_005320465	VFG038469 (tapU) twitching ATPase [Tap type IV pili (VF0475) - Adherence (VFC0001)] [Aeromonas salmonicida subsp. salmonicida A449]	Adherence
21-AL00032.fasta	contig00065	10078	11112	-	tapT	1-1035/1035	===============	0/0	100.00	98.36	vfdb_aeromonas_setB	WP_005320466	VFG038465 (tapT) twitching ATPase [Tap type IV pili (VF0475) - Adherence (VFC0001)] [Aeromonas salmonicida subsp. salmonicida A449]	Adherence
21-AL00032.fasta	contig00067	4152	4787	-	ASA	1-636/636	===============	0/0	100.00	98.27	vfdb_aeromonas_setB	WP_005318058	VFG038906 (ASA_RS04230) hemolysin III [Hemolysin III (VF0647) - Exotoxin (VFC0235)] [Aeromonas salmonicida subsp. salmonicida A449]	Exotoxin
21-AL00032.fasta	contig00090	8127	8861	-	flmH	1-735/735	===============	0/0	100.00	88.30	vfdb_aeromonas_setB	WP_005300916	VFG038840 (flmH) short chain dehydrogenase/reductase family oxidoreductase [Polar flagella (VF0473) - Motility (VFC0204)] [Aeromonas hydrophila ML09-119]	Motility
21-AL00032.fasta	contig00109	7858	9954	-	rtxE	35-2131/2166	===============	0/0	96.81	88.36	vfdb_aeromonas_setB	WP_164927583	VFG038918 (rtxE) RTX toxin transporter ATPase protein [RtxA (VF0482) - Exotoxin (VFC0235)] [Aeromonas hydrophila subsp. hydrophila ATCC 7966]	Exotoxin
21-AL00032.fasta	contig00109	10003	11367	-	rtxD	1-1365/1365	===============	0/0	100.00	87.91	vfdb_aeromonas_setB	WP_011705262	VFG038917 (rtxD) RTX toxin transporter transmembrane protein linking with the outer membrane porin TolC [RtxA (VF0482) - Exotoxin (VFC0235)] [Aeromonas hydrophila subsp. hydrophila ATCC 7966]	Exotoxin
21-AL00032.fasta	contig00109	11364	13368	-	rtxB	84-2088/2088	===============	0/0	96.02	85.98	vfdb_aeromonas_setB	WP_011705263	VFG038916 (rtxB) RTX toxin transporter ATPase protein [RtxA (VF0482) - Exotoxin (VFC0235)] [Aeromonas hydrophila subsp. hydrophila ATCC 7966]	Exotoxin
21-AL00032.fasta	contig00120	2862	4340	+	aerA	1-1479/1479	===============	0/0	100.00	98.72	vfdb_aeromonas_setB	WP_011899165	VFG038893 (aerA/act) Aerolysin A [Aerolysin (VF0481) - Exotoxin (VFC0235)] [Aeromonas salmonicida subsp. salmonicida A449]	Exotoxin
21-AL00032.fasta	contig00123	3249	4547	-	atsD	56-1354/1365	===============	0/0	95.16	83.22	vfdb_aeromonas_setB	NA	VFG038377 (atsD) Type VI secretion system protein [T6SS (VF0480) - Effector delivery system (VFC0086)] [Aeromonas salmonicida subsp. salmonicida A449]	Effector_delivery_system
21-AL00032.fasta	contig00125	3442	3939	+	tppE	1-498/498	===============	0/0	100.00	97.19	vfdb_aeromonas_setB	WP_005313436	VFG038494 (tppE) type IV pilus pseudopilin [Tap type IV pili (VF0475) - Adherence (VFC0001)] [Aeromonas salmonicida subsp. salmonicida A449]	Adherence
21-AL00032.fasta	contig00125	4215	7826	-	tapY1	1-3612/3612	===============	0/0	100.00	96.48	vfdb_aeromonas_setB	WP_011898353	VFG038489 (tapY1) type IV pilus biogenesis protein [Tap type IV pili (VF0475) - Adherence (VFC0001)] [Aeromonas salmonicida subsp. salmonicida A449]	Adherence
21-AL00032.fasta	contig00125	7838	8274	-	tppD	2-438/438	===============	0/0	99.77	97.03	vfdb_aeromonas_setB	WP_005313446	VFG038485 (tppD) type IV pilus pseudopilin [Tap type IV pili (VF0475) - Adherence (VFC0001)] [Aeromonas salmonicida subsp. salmonicida A449]	Adherence
21-AL00032.fasta	contig00171	1428	2150	+	fimD	1-723/732	===============	0/0	98.77	97.92	vfdb_aeromonas_setB	WP_005316022	VFG038418 (fimD) fimbrial chaperone protein [Type I pili (VF0486) - Adherence (VFC0001)] [Aeromonas salmonicida subsp. salmonicida A449]	Adherence

## Sheet: 21-AL00040
#FILE	SEQUENCE	START	END	STRAND	GENE	COVERAGE	COVERAGE_MAP	GAPS	%COVERAGE	%IDENTITY	DATABASE	ACCESSION	PRODUCT	RESISTANCE
21-AL00040.fasta	contig00001	1800	2072	-	flgML	1-276/276	========/======	2/3	98.91	82.25	vfdb_aeromonas_setB	AAZ99743	VFG043181 (flgML) FlgML [Lateral flagella (VF0474) - Motility (VFC0204)] [Aeromonas hydrophila str. AH-3]	Motility
21-AL00040.fasta	contig00001	3005	3388	+	flgBL	1-390/390	========/======	5/10	97.95	84.44	vfdb_aeromonas_setB	AAZ99745	VFG043183 (flgBL) FlgBL [Lateral flagella (VF0474) - Motility (VFC0204)] [Aeromonas hydrophila str. AH-3]	Motility
21-AL00040.fasta	contig00001	3391	3816	+	flgC	1-426/426	===============	0/0	100.00	83.80	vfdb_aeromonas_setB	WP_005314270	VFG038873 (flgC) flagellar basal body rod protein FlgC [Lateral flagella (VF0474) - Motility (VFC0204)] [Aeromonas salmonicida subsp. salmonicida A449]	Motility
21-AL00040.fasta	contig00001	4519	5712	+	flgEL	1-1194/1194	===============	0/0	100.00	82.16	vfdb_aeromonas_setB	AAZ99748	VFG043186 (flgEL) FlgEL [Lateral flagella (VF0474) - Motility (VFC0204)] [Aeromonas hydrophila str. AH-3]	Motility
21-AL00040.fasta	contig00001	5723	6455	+	flgFL	1-733/735	===============	0/0	99.73	83.22	vfdb_aeromonas_setB	AAZ99749	VFG043187 (flgFL) FlgFL [Lateral flagella (VF0474) - Motility (VFC0204)] [Aeromonas hydrophila str. AH-3]	Motility
21-AL00040.fasta	contig00001	6507	7332	+	flgGL	3-828/828	========/======	2/2	99.64	85.97	vfdb_aeromonas_setB	AAZ99750	VFG043188 (flgGL) FlgGL [Lateral flagella (VF0474) - Motility (VFC0204)] [Aeromonas hydrophila str. AH-3]	Motility
21-AL00040.fasta	contig00001	7962	9118	+	flgIL	2-1158/1158	===============	0/0	99.91	81.33	vfdb_aeromonas_setB	AAZ99752	VFG043190 (flgIL) FlgIL [Lateral flagella (VF0474) - Motility (VFC0204)] [Aeromonas hydrophila str. AH-3]	Motility
21-AL00040.fasta	contig00001	9127	9525	+	flgJL	1-399/399	===============	0/0	100.00	88.47	vfdb_aeromonas_setB	AAZ99753	VFG043191 (flgJL) FlgJL [Lateral flagella (VF0474) - Motility (VFC0204)] [Aeromonas hydrophila str. AH-3]	Motility
21-AL00040.fasta	contig00001	9525	10844	+	lfgK	1-1320/1320	========/======	2/2	99.92	83.27	vfdb_aeromonas_setB	WP_005314250	VFG038880 (lfgK) lateral flagellar hook-associated protein [Lateral flagella (VF0474) - Motility (VFC0204)] [Aeromonas salmonicida subsp. salmonicida A449]	Motility
21-AL00040.fasta	contig00001	16345	17619	+	lafB	1-1275/1284	========/======	4/8	98.99	82.56	vfdb_aeromonas_setB	WP_005314227	VFG038883 (lafB) flagellar hook associated protein LafB [Lateral flagella (VF0474) - Motility (VFC0204)] [Aeromonas salmonicida subsp. salmonicida A449]	Motility
21-AL00040.fasta	contig00001	17667	18057	+	lafC	1-391/393	===============	0/0	99.49	82.61	vfdb_aeromonas_setB	AAK20921	VFG043197 (lafC) LafC [Lateral flagella (VF0474) - Motility (VFC0204)] [Aeromonas hydrophila str. AH-3]	Motility
21-AL00040.fasta	contig00001	20123	20800	+	lafS	30-708/708	========/======	1/1	95.76	80.41	vfdb_aeromonas_setB	WP_011898286	VFG038888 (lafS) LafS RNA polymerase sigma factor [Lateral flagella (VF0474) - Motility (VFC0204)] [Aeromonas salmonicida subsp. salmonicida A449]	Motility
21-AL00040.fasta	contig00001	20847	21704	+	lafT	1-855/855	========/======	2/3	100.00	85.31	vfdb_aeromonas_setB	AAK20926	VFG043202 (lafT) LafT [Lateral flagella (VF0474) - Motility (VFC0204)] [Aeromonas hydrophila str. AH-3]	Motility
21-AL00040.fasta	contig00001	21704	22641	+	lafU	1-938/948	========/======	4/4	98.73	82.77	vfdb_aeromonas_setB	AAK20927	VFG043203 (lafU) LafU [Lateral flagella (VF0474) - Motility (VFC0204)] [Aeromonas hydrophila str. AH-3]	Motility
21-AL00040.fasta	contig00001	47650	48493	-	tapD	14-857/873	========/======	2/6	96.33	82.76	vfdb_aeromonas_setB	WP_013723412	VFG038319 (tapD/pilD) prepilin peptidase [Tap type IV pili (VF0475) - Adherence (VFC0001)] [Aeromonas veronii B565]	Adherence
21-AL00040.fasta	contig00001	48603	49828	-	tapC	1-1225/1241	========/======	3/3	98.63	85.90	vfdb_aeromonas_setB	NA	VFG038437 (tapC) type IV fimbrial assembly protein PilC-like [Tap type IV pili (VF0475) - Adherence (VFC0001)] [Aeromonas salmonicida subsp. salmonicida A449]	Adherence
21-AL00040.fasta	contig00001	49960	51666	-	tapB	1-1707/1707	===============	0/0	100.00	86.88	vfdb_aeromonas_setB	WP_005314160	VFG038433 (tapB) type IV pilus assembly ATPase PilB-like [Tap type IV pili (VF0475) - Adherence (VFC0001)] [Aeromonas salmonicida subsp. salmonicida A449]	Adherence
21-AL00040.fasta	contig00001	155031	156674	-	exeA	1-1647/1647	========/======	3/5	99.76	88.53	vfdb_aeromonas_setB	WP_164927751	VFG037929 (exeA) general secretion pathway protein A [Exe T2SS (VF0478) - Effector delivery system (VFC0086)] [Aeromonas hydrophila subsp. hydrophila ATCC 7966]	Effector_delivery_system
21-AL00040.fasta	contig00001	168640	169569	+	exeC	1-924/924	========/======	9/28	98.81	83.53	vfdb_aeromonas_setB	WP_011704539	VFG038268 (exeC) general secretion pathway protein C [Exe T2SS (VF0478) - Effector delivery system (VFC0086)] [Aeromonas hydrophila subsp. hydrophila ATCC 7966]	Effector_delivery_system
21-AL00040.fasta	contig00001	169591	171582	+	exeD	1-1995/2034	========/======	5/11	97.74	87.09	vfdb_aeromonas_setB	WP_011704540	VFG038272 (exeD) general secretion pathway protein D [Exe T2SS (VF0478) - Effector delivery system (VFC0086)] [Aeromonas hydrophila subsp. hydrophila ATCC 7966]	Effector_delivery_system
21-AL00040.fasta	contig00001	171648	173153	+	exeE	1-1506/1506	===============	0/0	100.00	91.57	vfdb_aeromonas_setB	WP_011704541	VFG038276 (exeE) general secretory pathway protein E [Exe T2SS (VF0478) - Effector delivery system (VFC0086)] [Aeromonas hydrophila subsp. hydrophila ATCC 7966]	Effector_delivery_system
21-AL00040.fasta	contig00001	173155	174369	+	exeF	1-1215/1221	===============	0/0	99.51	90.29	vfdb_aeromonas_setB	WP_011704542	VFG038280 (exeF) general secretion pathway protein F [Exe T2SS (VF0478) - Effector delivery system (VFC0086)] [Aeromonas hydrophila subsp. hydrophila ATCC 7966]	Effector_delivery_system
21-AL00040.fasta	contig00001	174607	175038	+	exeG	1-432/432	===============	0/0	100.00	95.14	vfdb_aeromonas_setB	WP_005308483	VFG038284 (exeG) general secretion pathway protein G [Exe T2SS (VF0478) - Effector delivery system (VFC0086)] [Aeromonas hydrophila subsp. hydrophila ATCC 7966]	Effector_delivery_system
21-AL00040.fasta	contig00001	175105	175646	+	exeH	11-552/552	===============	0/0	98.19	81.18	vfdb_aeromonas_setB	WP_011704543	VFG038288 (exeH) general secretion pathway protein H [Exe T2SS (VF0478) - Effector delivery system (VFC0086)] [Aeromonas hydrophila subsp. hydrophila ATCC 7966]	Effector_delivery_system
21-AL00040.fasta	contig00001	175703	176056	+	exeI	7-360/360	===============	0/0	98.33	90.68	vfdb_aeromonas_setB	WP_011704544	VFG038292 (exeI) general secretion pathway protein I [Exe T2SS (VF0478) - Effector delivery system (VFC0086)] [Aeromonas hydrophila subsp. hydrophila ATCC 7966]	Effector_delivery_system
21-AL00040.fasta	contig00001	176089	176694	+	exeJ	49-654/654	.==============	0/0	92.66	90.10	vfdb_aeromonas_setB	WP_016349341	VFG038297 (exeJ) general secretion pathway protein J [Exe T2SS (VF0478) - Effector delivery system (VFC0086)] [Aeromonas hydrophila ML09-119]	Effector_delivery_system
21-AL00040.fasta	contig00001	176884	177909	+	exeK	1-1026/1026	===============	0/0	100.00	86.06	vfdb_aeromonas_setB	WP_011704546	VFG038300 (exeK) general secretion pathway protein K [Exe T2SS (VF0478) - Effector delivery system (VFC0086)] [Aeromonas hydrophila subsp. hydrophila ATCC 7966]	Effector_delivery_system
21-AL00040.fasta	contig00001	178026	179210	+	exeL	1-1185/1185	===============	0/0	100.00	86.41	vfdb_aeromonas_setB	WP_016349343	VFG038305 (exeL) general secretion pathway protein L [Exe T2SS (VF0478) - Effector delivery system (VFC0086)] [Aeromonas hydrophila ML09-119]	Effector_delivery_system
21-AL00040.fasta	contig00001	179207	179698	+	exeM	1-492/492	===============	0/0	100.00	86.18	vfdb_aeromonas_setB	WP_005315842	VFG038310 (exeM) general secretion pathway protein M [Exe T2SS (VF0478) - Effector delivery system (VFC0086)] [Aeromonas salmonicida subsp. salmonicida A449]	Effector_delivery_system
21-AL00040.fasta	contig00001	179796	180554	+	exeN	1-759/759	===============	0/0	100.00	87.48	vfdb_aeromonas_setB	WP_005315839	VFG038314 (exeN) general secretion pathway protein N [Exe T2SS (VF0478) - Effector delivery system (VFC0086)] [Aeromonas salmonicida subsp. salmonicida A449]	Effector_delivery_system
21-AL00040.fasta	contig00002	17610	18251	+	B565	1-630/675	========/======	3/12	93.33	85.67	vfdb_aeromonas_setB	WP_005354039	VFG038911 (B565_RS04805) thermostable hemolysin [Thermostable hemolysin (TH) (VF0648) - Exotoxin (VFC0235)] [Aeromonas veronii B565]	Exotoxin
21-AL00040.fasta	contig00002	95286	96158	-	pomB2	1-879/900	========/======	2/6	97.00	86.69	vfdb_aeromonas_setB	WP_016351724	VFG038832 (pomB2) flagellar motor protein MotB [Polar flagella (VF0473) - Motility (VFC0204)] [Aeromonas hydrophila ML09-119]	Motility
21-AL00040.fasta	contig00002	96167	96925	-	pomA2	1-759/759	===============	0/0	100.00	93.81	vfdb_aeromonas_setB	WP_011707085	VFG038836 (pomA2) chemotaxis protein PomA [Polar flagella (VF0473) - Motility (VFC0204)] [Aeromonas hydrophila ML09-119]	Motility
21-AL00040.fasta	contig00007	908	1648	-	cheZ	1-741/741	========/======	2/2	99.87	84.23	vfdb_aeromonas_setB	WP_011705289	VFG038703 (cheZ) chemotaxis protein CheZ [Polar flagella (VF0473) - Motility (VFC0204)] [Aeromonas hydrophila ML09-119]	Motility
21-AL00040.fasta	contig00007	1661	2044	-	cheY	1-384/384	===============	0/0	100.00	91.15	vfdb_aeromonas_setB	WP_005319295	VFG038700 (cheY) chemotaxis protein CheY [Polar flagella (VF0473) - Motility (VFC0204)] [Aeromonas salmonicida subsp. salmonicida A449]	Motility
21-AL00040.fasta	contig00007	2156	2875	-	fliA	1-720/720	========/======	3/4	99.72	86.15	vfdb_aeromonas_setB	WP_017409955	VFG038695 (fliA) flagellar biosynthesis sigma factor [Polar flagella (VF0473) - Motility (VFC0204)] [Aeromonas hydrophila ML09-119]	Motility
21-AL00040.fasta	contig00007	2868	3743	-	flhG	1-876/876	===============	0/0	100.00	90.87	vfdb_aeromonas_setB	WP_010634619	VFG038690 (flhG) CobQ/CobB/MinD/ParA family protein [Polar flagella (VF0473) - Motility (VFC0204)] [Aeromonas hydrophila subsp. hydrophila ATCC 7966]	Motility
21-AL00040.fasta	contig00007	5261	7344	-	flhA	20-2103/2103	========/======	2/4	99.00	88.11	vfdb_aeromonas_setB	WP_011705285	VFG038682 (flhA) flagellar biosynthesis protein FlhA [Polar flagella (VF0473) - Motility (VFC0204)] [Aeromonas hydrophila subsp. hydrophila ATCC 7966]	Motility
21-AL00040.fasta	contig00007	7680	8806	-	flhB	1-1127/1131	===============	0/0	99.65	88.38	vfdb_aeromonas_setB	WP_016350055	VFG038679 (flhB) flagellar biosynthetic protein FlhB [Polar flagella (VF0473) - Motility (VFC0204)] [Aeromonas hydrophila ML09-119]	Motility
21-AL00040.fasta	contig00007	8890	9686	-	fliR	2-798/798	===============	0/0	99.87	84.94	vfdb_aeromonas_setB	WP_005319307	VFG038676 (fliR) flagellar biosynthesis protein FliR [Polar flagella (VF0473) - Motility (VFC0204)] [Aeromonas salmonicida subsp. salmonicida A449]	Motility
21-AL00040.fasta	contig00007	9806	10075	-	fliQ	1-270/270	===============	0/0	100.00	88.52	vfdb_aeromonas_setB	WP_005319310	VFG038672 (fliQ) flagellar biosynthetic protein FliQ [Polar flagella (VF0473) - Motility (VFC0204)] [Aeromonas salmonicida subsp. salmonicida A449]	Motility
21-AL00040.fasta	contig00007	10227	10927	-	fliP	73-773/780	.==============	0/0	89.87	90.16	vfdb_aeromonas_setB	WP_011705281	VFG038666 (fliP) flagellar biosynthesis protein FliP [Polar flagella (VF0473) - Motility (VFC0204)] [Aeromonas hydrophila subsp. hydrophila ATCC 7966]	Motility
21-AL00040.fasta	contig00007	10965	11322	-	fliO	36-384/384	.=======/======	3/9	90.89	87.71	vfdb_aeromonas_setB	WP_005298795	VFG038663 (fliO) flagellar biosynthesis protein FliO [Polar flagella (VF0473) - Motility (VFC0204)] [Aeromonas hydrophila ML09-119]	Motility
21-AL00040.fasta	contig00007	11354	11749	-	fliN	1-393/393	========/======	1/3	100.00	91.67	vfdb_aeromonas_setB	WP_011705280	VFG038659 (fliN) flagellar motor switch protein FliN [Polar flagella (VF0473) - Motility (VFC0204)] [Aeromonas hydrophila ML09-119]	Motility
21-AL00040.fasta	contig00007	11807	12870	-	fliM	1-1064/1071	===============	0/0	99.35	92.11	vfdb_aeromonas_setB	WP_011705279	VFG038654 (fliM) flagellar motor switch protein FliM [Polar flagella (VF0473) - Motility (VFC0204)] [Aeromonas hydrophila subsp. hydrophila ATCC 7966]	Motility
21-AL00040.fasta	contig00007	12883	13387	-	fliL	1-517/519	========/======	1/12	97.30	84.72	vfdb_aeromonas_setB	WP_011705278	VFG038650 (fliL) flagellar basal body-associated protein FliL [Polar flagella (VF0473) - Motility (VFC0204)] [Aeromonas hydrophila subsp. hydrophila ATCC 7966]	Motility
21-AL00040.fasta	contig00007	15329	15769	-	fliJ	1-441/441	===============	0/0	100.00	84.58	vfdb_aeromonas_setB	WP_005334746	VFG038645 (fliJ) flagellar export protein FliJ [Polar flagella (VF0473) - Motility (VFC0204)] [Aeromonas veronii B565]	Motility
21-AL00040.fasta	contig00007	15788	17102	-	fliI	16-1330/1332	===============	0/0	98.72	90.72	vfdb_aeromonas_setB	WP_011705275	VFG038639 (fliI) flagellum-specific ATP synthase [Polar flagella (VF0473) - Motility (VFC0204)] [Aeromonas hydrophila ML09-119]	Motility
21-AL00040.fasta	contig00007	17373	18158	-	fliH	4-783/807	========/======	1/6	96.65	84.10	vfdb_aeromonas_setB	WP_011705274	VFG038634 (fliH) flagellar assembly protein FliH [Polar flagella (VF0473) - Motility (VFC0204)] [Aeromonas hydrophila subsp. hydrophila ATCC 7966]	Motility
21-AL00040.fasta	contig00007	18238	19297	-	fliG	1-1060/1062	===============	0/0	99.81	92.64	vfdb_aeromonas_setB	WP_011705273	VFG038630 (fliG) flagellar motor switch protein G [Polar flagella (VF0473) - Motility (VFC0204)] [Aeromonas hydrophila subsp. hydrophila ATCC 7966]	Motility
21-AL00040.fasta	contig00007	19290	20996	-	fliF	1-1713/1713	========/======	2/6	99.65	86.86	vfdb_aeromonas_setB	WP_016350050	VFG038626 (fliF) flagellar MS-ring protein [Polar flagella (VF0473) - Motility (VFC0204)] [Aeromonas hydrophila subsp. hydrophila ATCC 7966]	Motility
21-AL00040.fasta	contig00007	21052	21369	-	fliE	1-318/318	===============	0/0	100.00	91.51	vfdb_aeromonas_setB	WP_011705271	VFG038622 (fliE) flagellar hook-basal body complex protein FliE [Polar flagella (VF0473) - Motility (VFC0204)] [Aeromonas hydrophila subsp. hydrophila ATCC 7966]	Motility
21-AL00040.fasta	contig00007	121841	124012	-	tapQ	52-2202/2202	========/======	12/39	97.28	82.21	vfdb_aeromonas_setB	WP_043119325	VFG038460 (tapQ) type IV pilus secretin PilQ [Tap type IV pili (VF0475) - Adherence (VFC0001)] [Aeromonas hydrophila ML09-119]	Adherence
21-AL00040.fasta	contig00007	124079	124586	-	tapP	19-529/531	========/======	1/3	95.67	80.43	vfdb_aeromonas_setB	WP_016351630	VFG038456 (tapP) type IV pilus biogenesis protein PilP [Tap type IV pili (VF0475) - Adherence (VFC0001)] [Aeromonas hydrophila ML09-119]	Adherence
21-AL00040.fasta	contig00007	124615	125206	-	tapO	1-592/600	===============	0/0	98.67	80.74	vfdb_aeromonas_setB	WP_016351631	VFG038452 (tapO) type IV pilus biogenesis protein PilO [Tap type IV pili (VF0475) - Adherence (VFC0001)] [Aeromonas hydrophila ML09-119]	Adherence
21-AL00040.fasta	contig00011	69614	70174	-	motX	38-598/600	===============	0/0	93.50	85.74	vfdb_aeromonas_setB	WP_016349413	VFG038618 (motX) sodium-type flagellar motor component [Polar flagella (VF0473) - Motility (VFC0204)] [Aeromonas hydrophila subsp. hydrophila ATCC 7966]	Motility
21-AL00040.fasta	contig00011	95252	96286	+	tapT	1-1035/1035	===============	0/0	100.00	89.28	vfdb_aeromonas_setB	WP_011707389	VFG038464 (tapT) twitching ATPase [Tap type IV pili (VF0475) - Adherence (VFC0001)] [Aeromonas hydrophila ML09-119]	Adherence
21-AL00040.fasta	contig00011	96313	97422	+	tapU	1-1110/1110	========/======	4/4	99.82	87.23	vfdb_aeromonas_setB	WP_016351972	VFG038468 (tapU) twitching ATPase [Tap type IV pili (VF0475) - Adherence (VFC0001)] [Aeromonas hydrophila ML09-119]	Adherence
21-AL00040.fasta	contig00011	124074	124667	+	tppF	19-612/612	===============	0/0	97.06	81.99	vfdb_aeromonas_setB	WP_005320404	VFG038498 (tppF) type IV pilus pseudopilin [Tap type IV pili (VF0475) - Adherence (VFC0001)] [Aeromonas salmonicida subsp. salmonicida A449]	Adherence
21-AL00040.fasta	contig00014	17968	18593	+	AHML	9-634/636	========/======	2/4	98.11	82.96	vfdb_aeromonas_setB	WP_016351856	VFG038905 (AHML_RS18555) hemolysin III [Hemolysin III (VF0647) - Exotoxin (VFC0235)] [Aeromonas hydrophila ML09-119]	Exotoxin
21-AL00040.fasta	contig00015	40793	42841	-	vgrG2	1-2049/2049	========/======	2/2	99.95	86.68	vfdb_aeromonas_setB	WP_016350448	VFG038372 (vgrG2) VgrG protein [T6SS (VF0480) - Effector delivery system (VFC0086)] [Aeromonas hydrophila ML09-119]	Effector_delivery_system
21-AL00040.fasta	contig00015	42852	43139	-	AHA	1-288/288	===============	0/0	100.00	90.62	vfdb_aeromonas_setB	WP_011705727	VFG038405 (AHA_RS09305) type VI secretion system PAAR protein [T6SS (VF0480) - Effector delivery system (VFC0086)] [Aeromonas hydrophila subsp. hydrophila ATCC 7966]	Effector_delivery_system
21-AL00040.fasta	contig00015	43450	44865	-	atsS	1-1416/1431	========/======	2/2	98.88	87.02	vfdb_aeromonas_setB	WP_011705726	VFG038403 (atsS) Type VI secretion system protein [T6SS (VF0480) - Effector delivery system (VFC0086)] [Aeromonas hydrophila subsp. hydrophila ATCC 7966]	Effector_delivery_system
21-AL00040.fasta	contig00015	44910	48401	-	vasK	1-3486/3486	========/======	1/6	100.00	90.32	vfdb_aeromonas_setB	WP_011705725	VFG038402 (vasK/icmF) Type VI secretion system protein [T6SS (VF0480) - Effector delivery system (VFC0086)] [Aeromonas hydrophila subsp. hydrophila ATCC 7966]	Effector_delivery_system
21-AL00040.fasta	contig00015	48445	49870	-	atsQ	1-1435/1437	========/======	6/29	98.54	84.29	vfdb_aeromonas_setB	WP_011705724	VFG038401 (atsQ) Type VI secretion system protein [T6SS (VF0480) - Effector delivery system (VFC0086)] [Aeromonas hydrophila subsp. hydrophila ATCC 7966]	Effector_delivery_system
21-AL00040.fasta	contig00015	50475	52013	-	vasH	1-1539/1539	========/======	2/2	99.94	89.74	vfdb_aeromonas_setB	WP_005310706	VFG038398 (vasH) sigma-54 dependent transcriptional regulator [T6SS (VF0480) - Effector delivery system (VFC0086)] [Aeromonas salmonicida subsp. salmonicida A449]	Effector_delivery_system
21-AL00040.fasta	contig00015	52018	54658	-	clpB	1-2640/2643	========/======	1/1	99.89	92.39	vfdb_aeromonas_setB	WP_011705721	VFG038395 (clpB) type VI secretion system ATPase ClpV1 [T6SS (VF0480) - Effector delivery system (VFC0086)] [Aeromonas hydrophila subsp. hydrophila ATCC 7966]	Effector_delivery_system
21-AL00040.fasta	contig00015	54678	55457	-	dotU	1-780/780	===============	0/0	100.00	93.72	vfdb_aeromonas_setB	WP_010634228	VFG038393 (dotU) Type VI secretion system protein DotU [T6SS (VF0480) - Effector delivery system (VFC0086)] [Aeromonas hydrophila subsp. hydrophila ATCC 7966]	Effector_delivery_system
21-AL00040.fasta	contig00015	55481	56815	-	atsL	1-1335/1335	===============	0/0	100.00	92.58	vfdb_aeromonas_setB	WP_011705719	VFG038391 (atsL) Type VI secretion system protein [T6SS (VF0480) - Effector delivery system (VFC0086)] [Aeromonas hydrophila subsp. hydrophila ATCC 7966]	Effector_delivery_system
21-AL00040.fasta	contig00015	56818	57333	-	atsK	1-516/516	===============	0/0	100.00	92.64	vfdb_aeromonas_setB	WP_011705718	VFG038389 (atsK) Type VI secretion system protein [T6SS (VF0480) - Effector delivery system (VFC0086)] [Aeromonas hydrophila subsp. hydrophila ATCC 7966]	Effector_delivery_system
21-AL00040.fasta	contig00015	57333	58571	-	atsJ	1-1251/1251	========/======	5/22	98.64	86.55	vfdb_aeromonas_setB	WP_011705717	VFG038387 (atsJ) Type VI secretion system protein [T6SS (VF0480) - Effector delivery system (VFC0086)] [Aeromonas hydrophila subsp. hydrophila ATCC 7966]	Effector_delivery_system
21-AL00040.fasta	contig00015	58578	59571	-	atsI	2-995/999	===============	0/0	99.50	89.14	vfdb_aeromonas_setB	WP_011705716	VFG038385 (atsI) Type VI secretion system protein [T6SS (VF0480) - Effector delivery system (VFC0086)] [Aeromonas hydrophila subsp. hydrophila ATCC 7966]	Effector_delivery_system
21-AL00040.fasta	contig00015	59536	61302	-	atsH	1-1767/1767	===============	0/0	100.00	92.25	vfdb_aeromonas_setB	WP_011705715	VFG038383 (atsH) Type VI secretion system protein [T6SS (VF0480) - Effector delivery system (VFC0086)] [Aeromonas hydrophila subsp. hydrophila ATCC 7966]	Effector_delivery_system
21-AL00040.fasta	contig00015	61308	61739	-	atsG	1-432/432	===============	0/0	100.00	87.50	vfdb_aeromonas_setB	WP_011705714	VFG038381 (atsG) Type VI secretion system protein [T6SS (VF0480) - Effector delivery system (VFC0086)] [Aeromonas hydrophila subsp. hydrophila ATCC 7966]	Effector_delivery_system
21-AL00040.fasta	contig00015	61746	63224	-	vipB	1-1479/1479	===============	0/0	100.00	91.75	vfdb_aeromonas_setB	WP_043163044	VFG038380 (vipB) Type VI secretion system contractile sheath large subunit TssC/VipB [T6SS (VF0480) - Effector delivery system (VFC0086)] [Aeromonas hydrophila subsp. hydrophila ATCC 7966]	Effector_delivery_system
21-AL00040.fasta	contig00015	63261	63764	-	vipA	1-504/504	===============	0/0	100.00	90.67	vfdb_aeromonas_setB	WP_005310687	VFG038379 (vipA) Type VI secretion system contractile sheath small subunit TssB/VipA [T6SS (VF0480) - Effector delivery system (VFC0086)] [Aeromonas salmonicida subsp. salmonicida A449]	Effector_delivery_system
21-AL00040.fasta	contig00015	74698	75212	-	hcp	1-515/519	===============	0/0	99.23	92.62	vfdb_aeromonas_setB	WP_011705706	VFG038369 (hcp) hemolysin co-regulated protein [T6SS (VF0480) - Effector delivery system (VFC0086)] [Aeromonas hydrophila subsp. hydrophila ATCC 7966]	Effector_delivery_system
21-AL00040.fasta	contig00017	2477	2995	-	hcp	1-519/519	===============	0/0	100.00	91.91	vfdb_aeromonas_setB	WP_011705706	VFG038369 (hcp) hemolysin co-regulated protein [T6SS (VF0480) - Effector delivery system (VFC0086)] [Aeromonas hydrophila subsp. hydrophila ATCC 7966]	Effector_delivery_system
21-AL00040.fasta	contig00020	28640	29431	-	tapF	1-792/792	===============	0/0	100.00	88.26	vfdb_aeromonas_setB	WP_011705643	VFG038504 (tapF) type IV pilus biogenesis/stability protein pilW-like [Tap type IV pili (VF0475) - Adherence (VFC0001)] [Aeromonas hydrophila subsp. hydrophila ATCC 7966]	Adherence
21-AL00040.fasta	contig00021	42714	43032	-	flgM	1-319/321	========/======	2/2	99.07	85.00	vfdb_aeromonas_setB	WP_011706648	VFG038823 (flgM) anti-sigma-D factor [Polar flagella (VF0473) - Motility (VFC0204)] [Aeromonas hydrophila subsp. hydrophila ATCC 7966]	Motility
21-AL00040.fasta	contig00021	43127	43810	-	flgA	1-684/684	===============	0/0	100.00	82.02	vfdb_aeromonas_setB	WP_161785096	VFG038820 (flgA) flagella basal body P-ring formation protein FlgA [Polar flagella (VF0473) - Motility (VFC0204)] [Aeromonas hydrophila ML09-119]	Motility
21-AL00040.fasta	contig00021	43969	44880	+	cheV	1-912/912	========/======	2/4	99.78	87.75	vfdb_aeromonas_setB	WP_011706646	VFG038815 (cheV) CheV [Polar flagella (VF0473) - Motility (VFC0204)] [Aeromonas hydrophila subsp. hydrophila ATCC 7966]	Motility
21-AL00040.fasta	contig00021	44898	45720	+	cheR	1-823/825	===============	0/0	99.76	88.09	vfdb_aeromonas_setB	WP_011706645	VFG038811 (cheR-3) chemotaxis protein CheR [Polar flagella (VF0473) - Motility (VFC0204)] [Aeromonas hydrophila subsp. hydrophila ATCC 7966]	Motility
21-AL00040.fasta	contig00021	45785	46183	+	flgB	1-399/399	===============	0/0	100.00	84.21	vfdb_aeromonas_setB	WP_005320212	VFG038809 (flgB) flagellar basal-body rod protein FlgB [Polar flagella (VF0473) - Motility (VFC0204)] [Aeromonas salmonicida subsp. salmonicida A449]	Motility
21-AL00040.fasta	contig00021	46183	46602	+	flgC	1-420/420	===============	0/0	100.00	89.76	vfdb_aeromonas_setB	WP_011706643	VFG038803 (flgC) flagellar basal body rod protein FlgC [Polar flagella (VF0473) - Motility (VFC0204)] [Aeromonas hydrophila subsp. hydrophila ATCC 7966]	Motility
21-AL00040.fasta	contig00021	48961	49707	+	flgF	1-747/747	===============	0/0	100.00	88.09	vfdb_aeromonas_setB	WP_011706640	VFG038791 (flgF) flagellar basal-body rod protein FlgF [Polar flagella (VF0473) - Motility (VFC0204)] [Aeromonas hydrophila subsp. hydrophila ATCC 7966]	Motility
21-AL00040.fasta	contig00021	49722	50506	+	flgG	1-785/789	===============	0/0	99.49	88.28	vfdb_aeromonas_setB	WP_011706639	VFG038787 (flgG) flagellar basal body rod protein FlgG [Polar flagella (VF0473) - Motility (VFC0204)] [Aeromonas hydrophila subsp. hydrophila ATCC 7966]	Motility
21-AL00040.fasta	contig00021	50527	51191	+	flgH	1-665/672	========/======	2/2	98.81	85.89	vfdb_aeromonas_setB	WP_011706638	VFG038783 (flgH) flagellar basal body L-ring protein [Polar flagella (VF0473) - Motility (VFC0204)] [Aeromonas hydrophila subsp. hydrophila ATCC 7966]	Motility
21-AL00040.fasta	contig00021	51269	52357	+	flgI	10-1098/1098	===============	0/0	99.18	86.04	vfdb_aeromonas_setB	WP_011706637	VFG038780 (flgI) flagellar basal body P-ring protein [Polar flagella (VF0473) - Motility (VFC0204)] [Aeromonas hydrophila ML09-119]	Motility
21-AL00040.fasta	contig00021	52473	53585	+	flgJ	1-1092/1092	========/======	12/37	99.27	80.11	vfdb_aeromonas_setB	WP_016351320	VFG038776 (flgJ) flagellar rod assembly protein/muramidase FlgJ [Polar flagella (VF0473) - Motility (VFC0204)] [Aeromonas hydrophila ML09-119]	Motility
21-AL00040.fasta	contig00021	53589	55577	+	flgK	1-2001/2001	========/======	8/24	99.10	80.72	vfdb_aeromonas_setB	WP_016351319	VFG038772 (flgK) flagellar hook-associated protein FlgK [Polar flagella (VF0473) - Motility (VFC0204)] [Aeromonas hydrophila ML09-119]	Motility
21-AL00040.fasta	contig00021	55581	56789	+	flgL	1-1209/1209	========/======	2/4	99.83	80.84	vfdb_aeromonas_setB	WP_011706634	VFG038767 (flgL) flagellar hook-associated protein FlgL [Polar flagella (VF0473) - Motility (VFC0204)] [Aeromonas hydrophila subsp. hydrophila ATCC 7966]	Motility
21-AL00040.fasta	contig00021	64156	65570	+	flrA	1-1415/1422	========/======	4/6	99.30	84.84	vfdb_aeromonas_setB	WP_017409846	VFG038764 (flrA) FleQ protein [Polar flagella (VF0473) - Motility (VFC0204)] [Aeromonas hydrophila ML09-119]	Motility
21-AL00040.fasta	contig00021	65683	66717	+	flrB	1-1035/1035	===============	0/0	100.00	87.73	vfdb_aeromonas_setB	WP_016351312	VFG038760 (flrB) two-component sensor kinase [Polar flagella (VF0473) - Motility (VFC0204)] [Aeromonas hydrophila ML09-119]	Motility
21-AL00040.fasta	contig00021	66773	68105	+	flrC	1-1342/1344	========/======	4/9	99.18	87.63	vfdb_aeromonas_setB	WP_005350684	VFG038758 (flrC) transcriptional activator [Polar flagella (VF0473) - Motility (VFC0204)] [Aeromonas veronii B565]	Motility
21-AL00040.fasta	contig00022	72509	73243	-	flmH	1-735/735	===============	0/0	100.00	89.66	vfdb_aeromonas_setB	WP_005300916	VFG038840 (flmH) short chain dehydrogenase/reductase family oxidoreductase [Polar flagella (VF0473) - Motility (VFC0204)] [Aeromonas hydrophila ML09-119]	Motility
21-AL00040.fasta	contig00027	1239	2349	+	cheB	1-1114/1116	========/======	3/7	99.37	82.26	vfdb_aeromonas_setB	WP_016350060	VFG038711 (cheB-2) chemotaxis-specific methylesterase [Polar flagella (VF0473) - Motility (VFC0204)] [Aeromonas hydrophila ML09-119]	Motility
21-AL00040.fasta	contig00027	2354	3091	+	motA	1-738/738	========/======	3/4	99.73	80.00	vfdb_aeromonas_setB	WP_011898510	VFG038716 (motA) chemotaxis protein MotA [Polar flagella (VF0473) - Motility (VFC0204)] [Aeromonas salmonicida subsp. salmonicida A449]	Motility
21-AL00040.fasta	contig00027	4007	4801	+	AHML	1-795/795	===============	0/0	100.00	84.78	vfdb_aeromonas_setB	WP_011705294	VFG038723 (AHML_RS07540) CobQ/CobB/MinD/ParA family protein [Polar flagella (VF0473) - Motility (VFC0204)] [Aeromonas hydrophila ML09-119]	Motility
21-AL00040.fasta	contig00027	5734	6218	+	cheW	1-485/489	===============	0/0	99.18	90.72	vfdb_aeromonas_setB	WP_005298836	VFG043204 (cheW-2) chemotaxis protein CheW [Polar flagella (VF0473) - Motility (VFC0204)] [Aeromonas hydrophila subsp. hydrophila ATCC 7966]	Motility
21-AL00040.fasta	contig00028	154	1004	+	mshI	1-851/864	========/======	2/4	98.26	84.06	vfdb_aeromonas_setB	WP_011704361	VFG038614 (mshI) MSHA (mannose-sensitive hemagglutinin) pili biogenesis protein MshI bitopic inner membrane protein [MSHA type IV pili (VF0477) - Adherence (VFC0001)] [Aeromonas hydrophila subsp. hydrophila ATCC 7966]	Adherence
21-AL00040.fasta	contig00028	1625	2256	+	mshJ	16-647/648	========/======	2/2	97.38	80.73	vfdb_aeromonas_setB	WP_011704364	VFG038606 (mshJ) MSHA (mannose-sensitive hemagglutinin) pili biogenesis protein MshJ bitopic inner membrane protein GspM-like [MSHA type IV pili (VF0477) - Adherence (VFC0001)] [Aeromonas hydrophila subsp. hydrophila ATCC 7966]	Adherence
21-AL00040.fasta	contig00028	2635	4312	+	mshL	1-1672/1674	========/======	4/12	99.70	84.47	vfdb_aeromonas_setB	WP_011704365	VFG038599 (mshL) MSHA (mannose-sensitive hemagglutinin) pili biogenesis protein MshL outer membrane secretin GspD-like [MSHA type IV pili (VF0477) - Adherence (VFC0001)] [Aeromonas hydrophila subsp. hydrophila ATCC 7966]	Adherence
21-AL00040.fasta	contig00028	4392	5282	+	mshM	1-891/891	========/======	2/10	99.44	85.71	vfdb_aeromonas_setB	WP_016349157	VFG038596 (mshM) membrane protein with ATPase domain GspA-like [MSHA type IV pili (VF0477) - Adherence (VFC0001)] [Aeromonas hydrophila ML09-119]	Adherence
21-AL00040.fasta	contig00028	6558	8267	+	mshE	1-1710/1710	===============	0/0	100.00	90.53	vfdb_aeromonas_setB	WP_011704368	VFG038589 (mshE) ATPase protein MshE GspE-like [MSHA type IV pili (VF0477) - Adherence (VFC0001)] [Aeromonas hydrophila subsp. hydrophila ATCC 7966]	Adherence
21-AL00040.fasta	contig00028	8271	9489	+	mshG	1-1219/1221	===============	0/0	99.84	89.09	vfdb_aeromonas_setB	WP_011704369	VFG038586 (mshG) MSHA (mannose-sensitive hemagglutinin) pili biogenesis protein MshG GspF-like [MSHA type IV pili (VF0477) - Adherence (VFC0001)] [Aeromonas hydrophila subsp. hydrophila ATCC 7966]	Adherence
21-AL00040.fasta	contig00028	10390	11005	+	mshB	57-672/672	.==============	0/0	91.67	85.39	vfdb_aeromonas_setB	WP_043118279	VFG038581 (mshB) MSHA (mannose-sensitive hemagglutinin) pili minor prepilin protein MshB [MSHA type IV pili (VF0477) - Adherence (VFC0001)] [Aeromonas hydrophila ML09-119]	Adherence
21-AL00040.fasta	contig00029	23642	24430	-	ASA	16-789/789	========/======	4/17	97.97	83.29	vfdb_aeromonas_setB	WP_005311724	VFG044250 (ASA_RS16580) heme ABC transporter ATP-binding protein [Heme uptake system (VF0650) - Nutritional/Metabolic factor (VFC0272)] [Aeromonas salmonicida subsp. salmonicida A449]	Nutritional/Metabolic_factor
21-AL00040.fasta	contig00029	24464	25495	-	ASA	1-1032/1032	===============	0/0	100.00	88.47	vfdb_aeromonas_setB	WP_011899038	VFG044249 (ASA_RS16575) iron ABC transporter permease [Heme uptake system (VF0650) - Nutritional/Metabolic factor (VFC0272)] [Aeromonas salmonicida subsp. salmonicida A449]	Nutritional/Metabolic_factor
21-AL00040.fasta	contig00029	25492	26331	-	ASA	1-840/840	========/======	7/12	99.29	84.40	vfdb_aeromonas_setB	WP_005311729	VFG044248 (ASA_RS16570) ABC transporter substrate-binding protein [Heme uptake system (VF0650) - Nutritional/Metabolic factor (VFC0272)] [Aeromonas salmonicida subsp. salmonicida A449]	Nutritional/Metabolic_factor
21-AL00040.fasta	contig00029	26500	27012	+	hutX	1-513/513	===============	0/0	100.00	89.67	vfdb_aeromonas_setB	WP_005311732	VFG044247 (hutX) heme utilization cystosolic carrier protein HutX [Heme uptake system (VF0650) - Nutritional/Metabolic factor (VFC0272)] [Aeromonas salmonicida subsp. salmonicida A449]	Nutritional/Metabolic_factor
21-AL00040.fasta	contig00029	27009	27566	+	hutZ	1-558/558	===============	0/0	100.00	87.99	vfdb_aeromonas_setB	WP_005311733	VFG044246 (hutZ) heme utilization protein HutZ [Heme uptake system (VF0650) - Nutritional/Metabolic factor (VFC0272)] [Aeromonas salmonicida subsp. salmonicida A449]	Nutritional/Metabolic_factor
21-AL00040.fasta	contig00029	27641	28041	-	ASA	1-401/405	========/======	4/8	98.02	80.99	vfdb_aeromonas_setB	WP_005311736	VFG044245 (ASA_RS16555) hypothetical protein [Heme uptake system (VF0650) - Nutritional/Metabolic factor (VFC0272)] [Aeromonas salmonicida subsp. salmonicida A449]	Nutritional/Metabolic_factor
21-AL00040.fasta	contig00029	28663	29635	-	ASA	1-982/984	========/======	8/19	98.37	80.45	vfdb_aeromonas_setB	WP_005311740	VFG044243 (ASA_RS16545) ChaN family lipoprotein [Heme uptake system (VF0650) - Nutritional/Metabolic factor (VFC0272)] [Aeromonas salmonicida subsp. salmonicida A449]	Nutritional/Metabolic_factor
21-AL00040.fasta	contig00029	29837	31928	+	ASA	1-2092/2094	========/======	2/2	99.86	87.00	vfdb_aeromonas_setB	WP_005311744	VFG044242 (ASA_RS16540) TonB-dependent hemoglobin/transferrin/lactoferrin family receptor [Heme uptake system (VF0650) - Nutritional/Metabolic factor (VFC0272)] [Aeromonas salmonicida subsp. salmonicida A449]	Nutritional/Metabolic_factor
21-AL00040.fasta	contig00034	40941	41317	+	lfiN	2-378/378	===============	0/0	99.74	86.21	vfdb_aeromonas_setB	WP_005314315	VFG038856 (lfiN) lateral flagellar motor switch protein lfiN [Lateral flagella (VF0474) - Motility (VFC0204)] [Aeromonas salmonicida subsp. salmonicida A449]	Motility
21-AL00040.fasta	contig00034	41317	42051	+	fliP	1-735/735	===============	0/0	100.00	80.68	vfdb_aeromonas_setB	WP_005314307	VFG038857 (fliP) flagellar biosynthesis protein FliP [Lateral flagella (VF0474) - Motility (VFC0204)] [Aeromonas salmonicida subsp. salmonicida A449]	Motility
21-AL00040.fasta	contig00034	42043	42322	+	fliQL	3-282/282	===============	0/0	99.29	80.71	vfdb_aeromonas_setB	AAZ99731	VFG043169 (fliQL) FliQL [Lateral flagella (VF0474) - Motility (VFC0204)] [Aeromonas hydrophila str. AH-3]	Motility
21-AL00040.fasta	contig00034	42319	43101	+	lfiR	1-783/783	===============	0/0	100.00	80.20	vfdb_aeromonas_setB	WP_005314301	VFG038859 (lfiR) lateral flagellar biosynthetic protein LfiR [Lateral flagella (VF0474) - Motility (VFC0204)] [Aeromonas salmonicida subsp. salmonicida A449]	Motility
21-AL00040.fasta	contig00034	43098	44234	+	flhBL	1-1137/1137	===============	0/0	100.00	84.78	vfdb_aeromonas_setB	AAZ99733	VFG043171 (flhBL) FlhBL [Lateral flagella (VF0474) - Motility (VFC0204)] [Aeromonas hydrophila str. AH-3]	Motility
21-AL00040.fasta	contig00034	44238	46313	+	lfhA	1-2076/2076	===============	0/0	100.00	83.62	vfdb_aeromonas_setB	WP_005314296	VFG038861 (lfhA) lateral flagellar biosynthesis protein [Lateral flagella (VF0474) - Motility (VFC0204)] [Aeromonas salmonicida subsp. salmonicida A449]	Motility
21-AL00040.fasta	contig00034	48122	48448	+	fliEL	1-327/327	===============	0/0	100.00	85.32	vfdb_aeromonas_setB	AAZ99736	VFG043174 (fliEL) FliEL [Lateral flagella (VF0474) - Motility (VFC0204)] [Aeromonas hydrophila str. AH-3]	Motility
21-AL00040.fasta	contig00034	48458	50196	+	fliFL	1-1743/1743	========/======	7/12	99.54	80.25	vfdb_aeromonas_setB	AAZ99737	VFG043175 (fliFL) FliFL [Lateral flagella (VF0474) - Motility (VFC0204)] [Aeromonas hydrophila str. AH-3]	Motility
21-AL00040.fasta	contig00034	50193	51216	+	fliGL	1-1024/1029	===============	0/0	99.51	83.59	vfdb_aeromonas_setB	AAZ99738	VFG043176 (fliGL) FliGL [Lateral flagella (VF0474) - Motility (VFC0204)] [Aeromonas hydrophila str. AH-3]	Motility
21-AL00040.fasta	contig00037	18429	18947	+	hcp1	1-519/519	===============	0/0	100.00	90.56	vfdb_aeromonas_setB	WP_011705044	VFG038366 (hcp1) HcpA-like protein [T6SS (VF0480) - Effector delivery system (VFC0086)] [Aeromonas hydrophila ML09-119]	Effector_delivery_system
21-AL00040.fasta	contig00043	4646	5783	-	tapW	1-1138/1140	========/======	2/4	99.65	89.91	vfdb_aeromonas_setB	WP_011706550	VFG038471 (tapW) twitching ATPase [Tap type IV pili (VF0475) - Adherence (VFC0001)] [Aeromonas hydrophila subsp. hydrophila ATCC 7966]	Adherence
21-AL00040.fasta	contig00044	7686	9003	+	hlyA	1-1318/1320	===============	0/0	99.85	91.58	vfdb_aeromonas_setB	WP_011706614	VFG038900 (hlyA) Hemolysin A [Hemolysin HlyA (VF0646) - Exotoxin (VFC0235)] [Aeromonas hydrophila subsp. hydrophila ATCC 7966]	Exotoxin
21-AL00040.fasta	contig00051	21227	22100	+	motY	1-874/876	===============	0/0	99.77	86.96	vfdb_aeromonas_setB	WP_024944879	VFG038753 (motY) sodium-type flagellar protein MotY [Polar flagella (VF0473) - Motility (VFC0204)] [Aeromonas hydrophila ML09-119]	Motility
21-AL00040.fasta	contig00066	4	873	-	pomB2	1-870/879	===============	0/0	98.98	80.23	vfdb_aeromonas_setB	WP_005314930	VFG038833 (pomB2) flagellar motor protein MotB [Polar flagella (VF0473) - Motility (VFC0204)] [Aeromonas salmonicida subsp. salmonicida A449]	Motility
21-AL00040.fasta	contig00073	7038	7787	+	nueA	1-762/762	========/======	2/12	98.43	90.16	vfdb_aeromonas_setB	WP_016351249	VFG038845 (nueA) NeuA protein [Polar flagella (VF0473) - Motility (VFC0204)] [Aeromonas hydrophila ML09-119]	Motility

## Sheet: 21-AL00052
#FILE	SEQUENCE	START	END	STRAND	GENE	COVERAGE	COVERAGE_MAP	GAPS	%COVERAGE	%IDENTITY	DATABASE	ACCESSION	PRODUCT	RESISTANCE
21-AL00052.fasta	contig00001	88293	89051	+	pomA2	1-759/759	===============	0/0	100.00	90.38	vfdb_aeromonas_setB	WP_005349525	VFG038838 (pomA2) chemotaxis protein PomA [Polar flagella (VF0473) - Motility (VFC0204)] [Aeromonas veronii B565]	Motility
21-AL00052.fasta	contig00001	89057	89950	+	pomB2	1-894/894	===============	0/0	100.00	94.41	vfdb_aeromonas_setB	WP_005349528	VFG038834 (pomB2) flagellar motor protein MotB [Polar flagella (VF0473) - Motility (VFC0204)] [Aeromonas veronii B565]	Motility
21-AL00052.fasta	contig00002	81027	82166	-	tapW	1-1140/1140	===============	0/0	100.00	97.37	vfdb_aeromonas_setB	WP_005353124	VFG038474 (tapW) twitching ATPase [Tap type IV pili (VF0475) - Adherence (VFC0001)] [Aeromonas veronii B565]	Adherence
21-AL00052.fasta	contig00002	152373	152798	+	flaG	1-423/423	========/======	1/3	100.00	81.92	vfdb_aeromonas_setB	WP_043118910	VFG038740 (flaG) flagellin protein [Polar flagella (VF0473) - Motility (VFC0204)] [Aeromonas hydrophila ML09-119]	Motility
21-AL00052.fasta	contig00002	152824	154224	+	flaH	1-1398/1398	========/======	1/3	100.00	83.30	vfdb_aeromonas_setB	WP_016350352	VFG038743 (flaH) flagellar hook-associated protein 2 [Polar flagella (VF0473) - Motility (VFC0204)] [Aeromonas hydrophila ML09-119]	Motility
21-AL00052.fasta	contig00002	154248	154670	+	flaJ	1-423/423	===============	0/0	100.00	85.82	vfdb_aeromonas_setB	WP_016350353	VFG038747 (flaJ) flagellar specific chaperone FlaJ/FliS [Polar flagella (VF0473) - Motility (VFC0204)] [Aeromonas hydrophila ML09-119]	Motility
21-AL00052.fasta	contig00004	64144	66369	-	tapQ	1-2226/2226	===============	0/0	100.00	96.81	vfdb_aeromonas_setB	WP_005353994	VFG038462 (tapQ) type IV pilus secretin PilQ [Tap type IV pili (VF0475) - Adherence (VFC0001)] [Aeromonas veronii B565]	Adherence
21-AL00052.fasta	contig00004	66386	66919	-	tapP	1-534/534	===============	0/0	100.00	97.19	vfdb_aeromonas_setB	WP_005353995	VFG038458 (tapP) type IV pilus biogenesis protein PilP [Tap type IV pili (VF0475) - Adherence (VFC0001)] [Aeromonas veronii B565]	Adherence
21-AL00052.fasta	contig00004	66916	67515	-	tapO	1-600/600	===============	0/0	100.00	96.67	vfdb_aeromonas_setB	WP_005353996	VFG038454 (tapO) type IV pilus biogenesis protein PilO [Tap type IV pili (VF0475) - Adherence (VFC0001)] [Aeromonas veronii B565]	Adherence
21-AL00052.fasta	contig00004	67512	68090	-	tapN	1-579/579	===============	0/0	100.00	97.06	vfdb_aeromonas_setB	WP_005353997	VFG038450 (tapN) type IV pilus biogenesis protein PilN [Tap type IV pili (VF0475) - Adherence (VFC0001)] [Aeromonas veronii B565]	Adherence
21-AL00052.fasta	contig00004	68078	69151	-	tapM	1-1074/1074	===============	0/0	100.00	96.09	vfdb_aeromonas_setB	WP_085942002	VFG038446 (tapM) type IV pilus assembly protein PilM [Tap type IV pili (VF0475) - Adherence (VFC0001)] [Aeromonas veronii B565]	Adherence
21-AL00052.fasta	contig00004	213758	215851	-	ASA	13-2094/2094	========/======	6/22	99.19	81.42	vfdb_aeromonas_setB	WP_005311744	VFG044242 (ASA_RS16540) TonB-dependent hemoglobin/transferrin/lactoferrin family receptor [Heme uptake system (VF0650) - Nutritional/Metabolic factor (VFC0272)] [Aeromonas salmonicida subsp. salmonicida A449]	Nutritional/Metabolic_factor
21-AL00052.fasta	contig00004	218118	218675	-	hutZ	1-558/558	===============	0/0	100.00	86.56	vfdb_aeromonas_setB	WP_005311733	VFG044246 (hutZ) heme utilization protein HutZ [Heme uptake system (VF0650) - Nutritional/Metabolic factor (VFC0272)] [Aeromonas salmonicida subsp. salmonicida A449]	Nutritional/Metabolic_factor
21-AL00052.fasta	contig00004	218672	219184	-	hutX	1-513/513	===============	0/0	100.00	82.07	vfdb_aeromonas_setB	WP_005311732	VFG044247 (hutX) heme utilization cystosolic carrier protein HutX [Heme uptake system (VF0650) - Nutritional/Metabolic factor (VFC0272)] [Aeromonas salmonicida subsp. salmonicida A449]	Nutritional/Metabolic_factor
21-AL00052.fasta	contig00004	220203	221224	+	ASA	1-1022/1032	========/======	2/2	98.93	85.14	vfdb_aeromonas_setB	WP_011899038	VFG044249 (ASA_RS16575) iron ABC transporter permease [Heme uptake system (VF0650) - Nutritional/Metabolic factor (VFC0272)] [Aeromonas salmonicida subsp. salmonicida A449]	Nutritional/Metabolic_factor
21-AL00052.fasta	contig00004	221276	222058	+	ASA	16-789/789	========/======	4/11	97.97	80.23	vfdb_aeromonas_setB	WP_005311724	VFG044250 (ASA_RS16580) heme ABC transporter ATP-binding protein [Heme uptake system (VF0650) - Nutritional/Metabolic factor (VFC0272)] [Aeromonas salmonicida subsp. salmonicida A449]	Nutritional/Metabolic_factor
21-AL00052.fasta	contig00005	84258	84788	+	tppE	1-519/519	========/======	2/12	100.00	87.57	vfdb_aeromonas_setB	WP_005348949	VFG038495 (tppE) type IV pilus pseudopilin [Tap type IV pili (VF0475) - Adherence (VFC0001)] [Aeromonas veronii B565]	Adherence
21-AL00052.fasta	contig00005	85442	85723	-	tapY2	1-282/282	===============	0/0	100.00	95.03	vfdb_aeromonas_setB	WP_005348945	VFG038491 (tapY2) type IVa secretion system protein TapY2 [Tap type IV pili (VF0475) - Adherence (VFC0001)] [Aeromonas veronii B565]	Adherence
21-AL00052.fasta	contig00005	85720	89382	-	tapY1	1-3663/3663	===============	0/0	100.00	98.61	vfdb_aeromonas_setB	WP_005348943	VFG038490 (tapY1) type IV pilus biogenesis protein [Tap type IV pili (VF0475) - Adherence (VFC0001)] [Aeromonas veronii B565]	Adherence
21-AL00052.fasta	contig00005	89393	89830	-	tppD	1-438/438	===============	0/0	100.00	93.38	vfdb_aeromonas_setB	WP_013724122	VFG038486 (tppD) type IV pilus pseudopilin [Tap type IV pili (VF0475) - Adherence (VFC0001)] [Aeromonas veronii B565]	Adherence
21-AL00052.fasta	contig00005	89827	90822	-	tppC	1-999/999	========/======	1/3	99.70	90.19	vfdb_aeromonas_setB	WP_005348941	VFG038484 (tppC) type IV pilus pseudopilin [Tap type IV pili (VF0475) - Adherence (VFC0001)] [Aeromonas veronii B565]	Adherence
21-AL00052.fasta	contig00005	90819	91388	-	tppB	1-570/570	===============	0/0	100.00	96.49	vfdb_aeromonas_setB	WP_005348939	VFG038482 (tppB) type IV pilus pseudopilin [Tap type IV pili (VF0475) - Adherence (VFC0001)] [Aeromonas veronii B565]	Adherence
21-AL00052.fasta	contig00005	91391	91795	-	tppA	1-405/405	===============	0/0	100.00	97.53	vfdb_aeromonas_setB	WP_013724124	VFG038478 (tppA) type IV pilus pseudopilin [Tap type IV pili (VF0475) - Adherence (VFC0001)] [Aeromonas veronii B565]	Adherence
21-AL00052.fasta	contig00005	117092	117707	-	motX	3-618/618	===============	0/0	99.68	95.45	vfdb_aeromonas_setB	WP_005348904	VFG038621 (motX) sodium-type flagellar motor component [Polar flagella (VF0473) - Motility (VFC0204)] [Aeromonas veronii B565]	Motility
21-AL00052.fasta	contig00005	131146	132255	-	tapU	1-1110/1110	===============	0/0	100.00	97.93	vfdb_aeromonas_setB	WP_005340356	VFG038470 (tapU) twitching ATPase [Tap type IV pili (VF0475) - Adherence (VFC0001)] [Aeromonas veronii B565]	Adherence
21-AL00052.fasta	contig00005	132284	133318	-	tapT	1-1035/1035	===============	0/0	100.00	97.97	vfdb_aeromonas_setB	WP_005340354	VFG038466 (tapT) twitching ATPase [Tap type IV pili (VF0475) - Adherence (VFC0001)] [Aeromonas veronii B565]	Adherence
21-AL00052.fasta	contig00006	460	1668	-	flgL	1-1209/1209	===============	0/0	100.00	96.94	vfdb_aeromonas_setB	WP_005350667	VFG038770 (flgL) flagellar hook-associated protein FlgL [Polar flagella (VF0473) - Motility (VFC0204)] [Aeromonas veronii B565]	Motility
21-AL00052.fasta	contig00006	1673	3676	-	flgK	1-2004/2004	========/======	2/4	99.90	96.66	vfdb_aeromonas_setB	WP_005350666	VFG038774 (flgK) flagellar hook-associated protein FlgK [Polar flagella (VF0473) - Motility (VFC0204)] [Aeromonas veronii B565]	Motility
21-AL00052.fasta	contig00006	3680	4753	-	flgJ	1-1074/1074	===============	0/0	100.00	97.95	vfdb_aeromonas_setB	WP_005350665	VFG038778 (flgJ) flagellar rod assembly protein/muramidase FlgJ [Polar flagella (VF0473) - Motility (VFC0204)] [Aeromonas veronii B565]	Motility
21-AL00052.fasta	contig00006	4797	5894	-	flgI	1-1098/1098	===============	0/0	100.00	97.81	vfdb_aeromonas_setB	WP_005350664	VFG038782 (flgI) flagellar basal body P-ring protein [Polar flagella (VF0473) - Motility (VFC0204)] [Aeromonas veronii B565]	Motility
21-AL00052.fasta	contig00006	5903	6574	-	flgH	1-672/672	===============	0/0	100.00	97.47	vfdb_aeromonas_setB	WP_005350662	VFG038786 (flgH) flagellar basal body L-ring protein [Polar flagella (VF0473) - Motility (VFC0204)] [Aeromonas veronii B565]	Motility
21-AL00052.fasta	contig00006	6589	7377	-	flgG	1-789/789	===============	0/0	100.00	97.72	vfdb_aeromonas_setB	WP_005334158	VFG038790 (flgG) flagellar basal body rod protein FlgG [Polar flagella (VF0473) - Motility (VFC0204)] [Aeromonas veronii B565]	Motility
21-AL00052.fasta	contig00006	7392	8138	-	flgF	1-747/747	===============	0/0	100.00	97.72	vfdb_aeromonas_setB	WP_005334159	VFG038794 (flgF) flagellar basal-body rod protein FlgF [Polar flagella (VF0473) - Motility (VFC0204)] [Aeromonas veronii B565]	Motility
21-AL00052.fasta	contig00006	8284	9657	-	flgE	1-1353/1353	========/======	10/29	99.70	81.71	vfdb_aeromonas_setB	WP_005350660	VFG038798 (flgE) flagellar hook protein FlgE [Polar flagella (VF0473) - Motility (VFC0204)] [Aeromonas veronii B565]	Motility
21-AL00052.fasta	contig00006	9668	10408	-	flgD	1-741/741	===============	0/0	100.00	99.46	vfdb_aeromonas_setB	WP_005350659	VFG038802 (flgD) flagellar hook capping protein [Polar flagella (VF0473) - Motility (VFC0204)] [Aeromonas veronii B565]	Motility
21-AL00052.fasta	contig00006	10424	10843	-	flgC	1-420/420	===============	0/0	100.00	99.05	vfdb_aeromonas_setB	WP_005350658	VFG038806 (flgC) flagellar basal body rod protein FlgC [Polar flagella (VF0473) - Motility (VFC0204)] [Aeromonas veronii B565]	Motility
21-AL00052.fasta	contig00006	10843	11241	-	flgB	1-399/399	===============	0/0	100.00	97.24	vfdb_aeromonas_setB	WP_005334169	VFG038810 (flgB) flagellar basal-body rod protein FlgB [Polar flagella (VF0473) - Motility (VFC0204)] [Aeromonas veronii B565]	Motility
21-AL00052.fasta	contig00006	11537	12361	-	cheR	1-825/825	===============	0/0	100.00	98.42	vfdb_aeromonas_setB	WP_005350656	VFG038814 (cheR-3) chemotaxis protein CheR [Polar flagella (VF0473) - Motility (VFC0204)] [Aeromonas veronii B565]	Motility
21-AL00052.fasta	contig00006	12379	13290	-	cheV	1-912/912	===============	0/0	100.00	97.48	vfdb_aeromonas_setB	WP_005334174	VFG038818 (cheV) CheV [Polar flagella (VF0473) - Motility (VFC0204)] [Aeromonas veronii B565]	Motility
21-AL00052.fasta	contig00006	13435	14118	+	flgA	1-684/684	===============	0/0	100.00	98.25	vfdb_aeromonas_setB	WP_005350654	VFG038822 (flgA) flagella basal body P-ring formation protein FlgA [Polar flagella (VF0473) - Motility (VFC0204)] [Aeromonas veronii B565]	Motility
21-AL00052.fasta	contig00006	14210	14530	+	flgM	1-321/321	===============	0/0	100.00	98.13	vfdb_aeromonas_setB	WP_005350652	VFG038826 (flgM) anti-sigma-D factor [Polar flagella (VF0473) - Motility (VFC0204)] [Aeromonas veronii B565]	Motility
21-AL00052.fasta	contig00006	14527	14943	+	flgN	1-417/417	===============	0/0	100.00	98.08	vfdb_aeromonas_setB	WP_041202678	VFG038830 (flgN) flagellar protein FlgN [Polar flagella (VF0473) - Motility (VFC0204)] [Aeromonas veronii B565]	Motility
21-AL00052.fasta	contig00009	128076	129644	+	exeA	1-1569/1569	===============	0/0	100.00	97.83	vfdb_aeromonas_setB	WP_013723989	VFG038263 (exeA) general secretion pathway protein A [Exe T2SS (VF0478) - Effector delivery system (VFC0086)] [Aeromonas veronii B565]	Effector_delivery_system
21-AL00052.fasta	contig00009	129644	130339	+	exeB	1-696/696	===============	0/0	100.00	95.98	vfdb_aeromonas_setB	WP_005350053	VFG038267 (exeB) general secretion pathway protein B [Exe T2SS (VF0478) - Effector delivery system (VFC0086)] [Aeromonas veronii B565]	Effector_delivery_system
21-AL00052.fasta	contig00009	130534	131400	+	exeC	1-867/867	===============	0/0	100.00	97.92	vfdb_aeromonas_setB	WP_041202668	VFG038271 (exeC) general secretion pathway protein C [Exe T2SS (VF0478) - Effector delivery system (VFC0086)] [Aeromonas veronii B565]	Effector_delivery_system
21-AL00052.fasta	contig00009	131422	133461	+	exeD	1-2040/2040	===============	0/0	100.00	97.94	vfdb_aeromonas_setB	WP_005350051	VFG038275 (exeD) general secretion pathway protein D [Exe T2SS (VF0478) - Effector delivery system (VFC0086)] [Aeromonas veronii B565]	Effector_delivery_system
21-AL00052.fasta	contig00009	133461	134966	+	exeE	1-1506/1506	===============	0/0	100.00	96.55	vfdb_aeromonas_setB	WP_005338295	VFG038279 (exeE) general secretory pathway protein E [Exe T2SS (VF0478) - Effector delivery system (VFC0086)] [Aeromonas veronii B565]	Effector_delivery_system
21-AL00052.fasta	contig00009	134968	136188	+	exeF	1-1221/1221	===============	0/0	100.00	95.66	vfdb_aeromonas_setB	WP_005350050	VFG038283 (exeF) general secretion pathway protein F [Exe T2SS (VF0478) - Effector delivery system (VFC0086)] [Aeromonas veronii B565]	Effector_delivery_system
21-AL00052.fasta	contig00009	136286	136717	+	exeG	1-432/432	===============	0/0	100.00	99.31	vfdb_aeromonas_setB	WP_005338297	VFG038287 (exeG) general secretion pathway protein G [Exe T2SS (VF0478) - Effector delivery system (VFC0086)] [Aeromonas veronii B565]	Effector_delivery_system
21-AL00052.fasta	contig00009	136756	137328	+	exeH	1-573/573	===============	0/0	100.00	98.25	vfdb_aeromonas_setB	WP_005350046	VFG038291 (exeH) general secretion pathway protein H [Exe T2SS (VF0478) - Effector delivery system (VFC0086)] [Aeromonas veronii B565]	Effector_delivery_system
21-AL00052.fasta	contig00009	137325	137684	+	exeI	1-360/360	===============	0/0	100.00	98.33	vfdb_aeromonas_setB	WP_005350043	VFG038295 (exeI) general secretion pathway protein I [Exe T2SS (VF0478) - Effector delivery system (VFC0086)] [Aeromonas veronii B565]	Effector_delivery_system
21-AL00052.fasta	contig00009	137708	138466	+	exeJ	19-765/765	========/======	1/12	97.65	92.89	vfdb_aeromonas_setB	WP_005350042	VFG038299 (exeJ) general secretion pathway protein J [Exe T2SS (VF0478) - Effector delivery system (VFC0086)] [Aeromonas veronii B565]	Effector_delivery_system
21-AL00052.fasta	contig00009	138456	139457	+	exeK	1-1002/1002	===============	0/0	100.00	97.80	vfdb_aeromonas_setB	WP_005350041	VFG038303 (exeK) general secretion pathway protein K [Exe T2SS (VF0478) - Effector delivery system (VFC0086)] [Aeromonas veronii B565]	Effector_delivery_system
21-AL00052.fasta	contig00009	139580	140764	+	exeL	1-1185/1185	===============	0/0	100.00	95.86	vfdb_aeromonas_setB	WP_005350040	VFG038307 (exeL) general secretion pathway protein L [Exe T2SS (VF0478) - Effector delivery system (VFC0086)] [Aeromonas veronii B565]	Effector_delivery_system
21-AL00052.fasta	contig00009	140761	141252	+	exeM	1-492/492	===============	0/0	100.00	97.56	vfdb_aeromonas_setB	WP_005350039	VFG038311 (exeM) general secretion pathway protein M [Exe T2SS (VF0478) - Effector delivery system (VFC0086)] [Aeromonas veronii B565]	Effector_delivery_system
21-AL00052.fasta	contig00009	141249	142016	+	exeN	1-768/768	===============	0/0	100.00	96.09	vfdb_aeromonas_setB	WP_005350038	VFG038315 (exeN) general secretion pathway protein N [Exe T2SS (VF0478) - Effector delivery system (VFC0086)] [Aeromonas veronii B565]	Effector_delivery_system
21-AL00052.fasta	contig00010	66425	68131	+	tapB	1-1707/1707	===============	0/0	100.00	95.67	vfdb_aeromonas_setB	WP_013723413	VFG038434 (tapB) type IV pilus assembly ATPase PilB-like [Tap type IV pili (VF0475) - Adherence (VFC0001)] [Aeromonas veronii B565]	Adherence
21-AL00052.fasta	contig00010	68371	69612	+	tapC	1-1242/1242	===============	0/0	100.00	96.70	vfdb_aeromonas_setB	WP_005336136	VFG038438 (tapC) type IV fimbrial assembly protein PilC-like [Tap type IV pili (VF0475) - Adherence (VFC0001)] [Aeromonas veronii B565]	Adherence
21-AL00052.fasta	contig00010	69674	70546	+	tapD	1-873/873	===============	0/0	100.00	94.39	vfdb_aeromonas_setB	WP_013723412	VFG038319 (tapD/pilD) prepilin peptidase [Tap type IV pili (VF0475) - Adherence (VFC0001)] [Aeromonas veronii B565]	Adherence
21-AL00052.fasta	contig00011	29356	29673	+	fliE	1-318/318	===============	0/0	100.00	98.43	vfdb_aeromonas_setB	WP_005353687	VFG038625 (fliE) flagellar hook-basal body complex protein FliE [Polar flagella (VF0473) - Motility (VFC0204)] [Aeromonas veronii B565]	Motility
21-AL00052.fasta	contig00011	29736	31445	+	fliF	1-1710/1710	===============	0/0	100.00	98.30	vfdb_aeromonas_setB	WP_005334750	VFG038629 (fliF) flagellar MS-ring protein [Polar flagella (VF0473) - Motility (VFC0204)] [Aeromonas veronii B565]	Motility
21-AL00052.fasta	contig00011	31438	32499	+	fliG	1-1062/1062	===============	0/0	100.00	98.02	vfdb_aeromonas_setB	WP_005334749	VFG038633 (fliG) flagellar motor switch protein G [Polar flagella (VF0473) - Motility (VFC0204)] [Aeromonas veronii B565]	Motility
21-AL00052.fasta	contig00011	32568	33392	+	fliH	1-825/825	===============	0/0	100.00	97.33	vfdb_aeromonas_setB	WP_005353684	VFG038637 (fliH) flagellar assembly protein FliH [Polar flagella (VF0473) - Motility (VFC0204)] [Aeromonas veronii B565]	Motility
21-AL00052.fasta	contig00011	33445	34776	+	fliI	1-1332/1332	===============	0/0	100.00	96.10	vfdb_aeromonas_setB	WP_005334747	VFG038641 (fliI) flagellum-specific ATP synthase [Polar flagella (VF0473) - Motility (VFC0204)] [Aeromonas veronii B565]	Motility
21-AL00052.fasta	contig00011	34804	35244	+	fliJ	1-441/441	===============	0/0	100.00	97.51	vfdb_aeromonas_setB	WP_005334746	VFG038645 (fliJ) flagellar export protein FliJ [Polar flagella (VF0473) - Motility (VFC0204)] [Aeromonas veronii B565]	Motility
21-AL00052.fasta	contig00011	35312	37240	+	fliK	1-1914/1914	========/======	1/15	100.00	94.61	vfdb_aeromonas_setB	WP_005353681	VFG038649 (fliK) flagellar hook-length control protein FliK [Polar flagella (VF0473) - Motility (VFC0204)] [Aeromonas veronii B565]	Motility
21-AL00052.fasta	contig00011	37298	37813	+	fliL	1-516/516	===============	0/0	100.00	98.45	vfdb_aeromonas_setB	WP_005353679	VFG038653 (fliL) flagellar basal body-associated protein FliL [Polar flagella (VF0473) - Motility (VFC0204)] [Aeromonas veronii B565]	Motility
21-AL00052.fasta	contig00011	37821	38891	+	fliM	1-1071/1071	===============	0/0	100.00	96.83	vfdb_aeromonas_setB	WP_005334736	VFG038657 (fliM) flagellar motor switch protein FliM [Polar flagella (VF0473) - Motility (VFC0204)] [Aeromonas veronii B565]	Motility
21-AL00052.fasta	contig00011	38941	39333	+	fliN	1-393/393	===============	0/0	100.00	98.47	vfdb_aeromonas_setB	WP_005298791	VFG038661 (fliN) flagellar motor switch protein FliN [Polar flagella (VF0473) - Motility (VFC0204)] [Aeromonas veronii B565]	Motility
21-AL00052.fasta	contig00011	39330	39710	+	fliO	1-381/381	===============	0/0	100.00	98.16	vfdb_aeromonas_setB	WP_005353678	VFG038665 (fliO) flagellar biosynthesis protein FliO [Polar flagella (VF0473) - Motility (VFC0204)] [Aeromonas veronii B565]	Motility
21-AL00052.fasta	contig00011	39697	40470	+	fliP	1-774/774	===============	0/0	100.00	98.19	vfdb_aeromonas_setB	WP_005334729	VFG038669 (fliP) flagellar biosynthesis protein FliP [Polar flagella (VF0473) - Motility (VFC0204)] [Aeromonas veronii B565]	Motility
21-AL00052.fasta	contig00011	40496	40765	+	fliQ	1-270/270	===============	0/0	100.00	96.67	vfdb_aeromonas_setB	WP_005334727	VFG038673 (fliQ) flagellar biosynthetic protein FliQ [Polar flagella (VF0473) - Motility (VFC0204)] [Aeromonas veronii B565]	Motility
21-AL00052.fasta	contig00011	40762	41559	+	fliR	1-798/798	===============	0/0	100.00	97.49	vfdb_aeromonas_setB	WP_005353677	VFG038677 (fliR) flagellar biosynthesis protein FliR [Polar flagella (VF0473) - Motility (VFC0204)] [Aeromonas veronii B565]	Motility
21-AL00052.fasta	contig00011	41552	42682	+	flhB	1-1131/1131	===============	0/0	100.00	96.82	vfdb_aeromonas_setB	WP_005334720	VFG038681 (flhB) flagellar biosynthetic protein FlhB [Polar flagella (VF0473) - Motility (VFC0204)] [Aeromonas veronii B565]	Motility
21-AL00052.fasta	contig00011	42790	44892	+	flhA	1-2103/2103	===============	0/0	100.00	96.43	vfdb_aeromonas_setB	WP_013723549	VFG038685 (flhA) flagellar biosynthesis protein FlhA [Polar flagella (VF0473) - Motility (VFC0204)] [Aeromonas veronii B565]	Motility
21-AL00052.fasta	contig00011	44909	46333	+	flhF	1-1425/1425	===============	0/0	100.00	98.11	vfdb_aeromonas_setB	WP_005362047	VFG038689 (flhF) flagellar biosynthesis protein FlhF [Polar flagella (VF0473) - Motility (VFC0204)] [Aeromonas veronii B565]	Motility
21-AL00052.fasta	contig00011	46335	47210	+	flhG	1-876/876	===============	0/0	100.00	98.29	vfdb_aeromonas_setB	WP_013723550	VFG038693 (flhG) CobQ/CobB/MinD/ParA family protein [Polar flagella (VF0473) - Motility (VFC0204)] [Aeromonas veronii B565]	Motility
21-AL00052.fasta	contig00011	47203	47922	+	fliA	1-720/720	===============	0/0	100.00	98.47	vfdb_aeromonas_setB	WP_005353671	VFG038697 (fliA) flagellar biosynthesis sigma factor [Polar flagella (VF0473) - Motility (VFC0204)] [Aeromonas veronii B565]	Motility
21-AL00052.fasta	contig00011	48034	48417	+	cheY	1-384/384	===============	0/0	100.00	99.48	vfdb_aeromonas_setB	WP_013723552	VFG038701 (cheY) chemotaxis protein CheY [Polar flagella (VF0473) - Motility (VFC0204)] [Aeromonas veronii B565]	Motility
21-AL00052.fasta	contig00011	48430	49170	+	cheZ	1-741/741	===============	0/0	100.00	99.19	vfdb_aeromonas_setB	WP_005353668	VFG038705 (cheZ) chemotaxis protein CheZ [Polar flagella (VF0473) - Motility (VFC0204)] [Aeromonas veronii B565]	Motility
21-AL00052.fasta	contig00011	49182	51392	+	cheA	1-2193/2193	========/======	1/18	100.00	96.16	vfdb_aeromonas_setB	WP_013723553	VFG038709 (cheA-2) chemotaxis protein CheA [Polar flagella (VF0473) - Motility (VFC0204)] [Aeromonas veronii B565]	Motility
21-AL00052.fasta	contig00011	51425	52540	+	cheB	1-1116/1116	===============	0/0	100.00	97.22	vfdb_aeromonas_setB	WP_005353666	VFG038713 (cheB-2) chemotaxis-specific methylesterase [Polar flagella (VF0473) - Motility (VFC0204)] [Aeromonas veronii B565]	Motility
21-AL00052.fasta	contig00011	52543	53280	+	motA	1-738/738	===============	0/0	100.00	97.15	vfdb_aeromonas_setB	WP_005353665	VFG038717 (motA) chemotaxis protein MotA [Polar flagella (VF0473) - Motility (VFC0204)] [Aeromonas veronii B565]	Motility
21-AL00052.fasta	contig00011	53283	54203	+	pomB	1-921/921	===============	0/0	100.00	97.83	vfdb_aeromonas_setB	WP_005353664	VFG038721 (pomB) ompA family protein [Polar flagella (VF0473) - Motility (VFC0204)] [Aeromonas veronii B565]	Motility
21-AL00052.fasta	contig00011	54208	55002	+	B565	1-795/795	===============	0/0	100.00	98.36	vfdb_aeromonas_setB	WP_005353663	VFG038725 (B565_RS05765) CobQ/CobB/MinD/ParA family protein [Polar flagella (VF0473) - Motility (VFC0204)] [Aeromonas veronii B565]	Motility
21-AL00052.fasta	contig00011	54999	55871	+	cheW	1-873/873	===============	0/0	100.00	95.30	vfdb_aeromonas_setB	WP_005353662	VFG038729 (cheW) chemotaxis protein CheW [Polar flagella (VF0473) - Motility (VFC0204)] [Aeromonas veronii B565]	Motility
21-AL00052.fasta	contig00011	55941	56429	+	cheW	1-489/489	===============	0/0	100.00	90.59	vfdb_aeromonas_setB	WP_005298836	VFG043204 (cheW-2) chemotaxis protein CheW [Polar flagella (VF0473) - Motility (VFC0204)] [Aeromonas hydrophila subsp. hydrophila ATCC 7966]	Motility
21-AL00052.fasta	contig00014	21962	23428	-	ABJ52834	1-1467/1467	===============	0/0	100.00	96.39	vfdb_aeromonas_setB	ABJ52834	VFG044038 (ABJ52834) aerolysin [Aerolysin (VF0481) - Exotoxin (VFC0235)] [Aeromonas veronii (Aeromonas ichthiosmia) str. MTCC 3249]	Exotoxin
21-AL00052.fasta	contig00014	57066	57491	-	mshP	1-426/426	===============	0/0	100.00	96.48	vfdb_aeromonas_setB	WP_005316363	VFG038565 (mshP) hypothetical protein [MSHA type IV pili (VF0477) - Adherence (VFC0001)] [Aeromonas salmonicida subsp. salmonicida A449]	Adherence
21-AL00052.fasta	contig00014	57529	58458	-	mshO	1-930/930	===============	0/0	100.00	95.70	vfdb_aeromonas_setB	WP_193352791	VFG038570 (mshO) MSHA (mannose-sensitive hemagglutinin) pili biogenesis protein MshO [MSHA type IV pili (VF0477) - Adherence (VFC0001)] [Aeromonas veronii B565]	Adherence
21-AL00052.fasta	contig00014	58458	59018	-	mshD	1-561/561	===============	0/0	100.00	96.97	vfdb_aeromonas_setB	WP_005348620	VFG038574 (mshD) MSHA (mannose-sensitive hemagglutinin) pili minor prepilin protein MshD [MSHA type IV pili (VF0477) - Adherence (VFC0001)] [Aeromonas veronii B565]	Adherence
21-AL00052.fasta	contig00014	59005	59481	-	mshC	19-495/495	===============	0/0	96.36	98.32	vfdb_aeromonas_setB	WP_005348619	VFG038577 (mshC) MSHA (mannose-sensitive hemagglutinin) pili minor prepilin protein MshC [MSHA type IV pili (VF0477) - Adherence (VFC0001)] [Aeromonas veronii B565]	Adherence
21-AL00052.fasta	contig00014	61305	61976	-	mshB	1-672/672	===============	0/0	100.00	98.81	vfdb_aeromonas_setB	WP_005348617	VFG038582 (mshB) MSHA (mannose-sensitive hemagglutinin) pili minor prepilin protein MshB [MSHA type IV pili (VF0477) - Adherence (VFC0001)] [Aeromonas veronii B565]	Adherence
21-AL00052.fasta	contig00014	62054	62515	-	mshF	1-462/462	===============	0/0	100.00	97.62	vfdb_aeromonas_setB	WP_005348615	VFG038585 (mshF) hypothetical protein [MSHA type IV pili (VF0477) - Adherence (VFC0001)] [Aeromonas veronii B565]	Adherence
21-AL00052.fasta	contig00014	62604	63824	-	mshG	1-1221/1221	===============	0/0	100.00	96.23	vfdb_aeromonas_setB	WP_005348613	VFG038588 (mshG) MSHA (mannose-sensitive hemagglutinin) pili biogenesis protein MshG GspF-like [MSHA type IV pili (VF0477) - Adherence (VFC0001)] [Aeromonas veronii B565]	Adherence
21-AL00052.fasta	contig00014	63828	65537	-	mshE	1-1710/1710	===============	0/0	100.00	96.67	vfdb_aeromonas_setB	WP_005348611	VFG038591 (mshE) ATPase protein MshE GspE-like [MSHA type IV pili (VF0477) - Adherence (VFC0001)] [Aeromonas veronii B565]	Adherence
21-AL00052.fasta	contig00014	65612	66706	-	mshN	1-1095/1095	===============	0/0	100.00	97.17	vfdb_aeromonas_setB	WP_005348610	VFG038594 (mshN) Tetratricopeptide repeat protein PilF-like [MSHA type IV pili (VF0477) - Adherence (VFC0001)] [Aeromonas veronii B565]	Adherence
21-AL00052.fasta	contig00014	66703	67593	-	mshM	1-891/891	===============	0/0	100.00	98.20	vfdb_aeromonas_setB	WP_005348609	VFG038598 (mshM) membrane protein with ATPase domain GspA-like [MSHA type IV pili (VF0477) - Adherence (VFC0001)] [Aeromonas veronii B565]	Adherence
21-AL00052.fasta	contig00014	67686	69358	-	mshL	1-1674/1674	========/======	1/1	99.94	97.01	vfdb_aeromonas_setB	WP_005348608	VFG038602 (mshL) MSHA (mannose-sensitive hemagglutinin) pili biogenesis protein MshL outer membrane secretin GspD-like [MSHA type IV pili (VF0477) - Adherence (VFC0001)] [Aeromonas veronii B565]	Adherence
21-AL00052.fasta	contig00014	69429	69758	-	mshK	1-330/330	===============	0/0	100.00	97.88	vfdb_aeromonas_setB	WP_005348607	VFG038605 (mshK) MSHA (mannose-sensitive hemagglutinin) pili biogenesis protein MshK periplasmic protein GspC-like [MSHA type IV pili (VF0477) - Adherence (VFC0001)] [Aeromonas veronii B565]	Adherence
21-AL00052.fasta	contig00014	69751	70398	-	mshJ	1-648/648	===============	0/0	100.00	97.38	vfdb_aeromonas_setB	WP_005348606	VFG038609 (mshJ) MSHA (mannose-sensitive hemagglutinin) pili biogenesis protein MshJ bitopic inner membrane protein GspM-like [MSHA type IV pili (VF0477) - Adherence (VFC0001)] [Aeromonas veronii B565]	Adherence
21-AL00052.fasta	contig00014	70398	70991	-	mshI1	1-594/594	===============	0/0	100.00	97.64	vfdb_aeromonas_setB	WP_005348605	VFG038613 (mshI1) MSHA (mannose-sensitive hemagglutinin) pili biogenesis protein MshI1 bitopic inner membrane protein [MSHA type IV pili (VF0477) - Adherence (VFC0001)] [Aeromonas veronii B565]	Adherence
21-AL00052.fasta	contig00014	70991	71854	-	mshI	1-864/864	===============	0/0	100.00	92.01	vfdb_aeromonas_setB	WP_005348604	VFG038617 (mshI) MSHA (mannose-sensitive hemagglutinin) pili biogenesis protein MshI bitopic inner membrane protein [MSHA type IV pili (VF0477) - Adherence (VFC0001)] [Aeromonas veronii B565]	Adherence
21-AL00052.fasta	contig00018	7618	8494	+	pomB2	3-879/879	===============	0/0	99.77	83.81	vfdb_aeromonas_setB	WP_005314930	VFG038833 (pomB2) flagellar motor protein MotB [Polar flagella (VF0473) - Motility (VFC0204)] [Aeromonas salmonicida subsp. salmonicida A449]	Motility
21-AL00052.fasta	contig00018	50377	51168	-	tapF	1-792/792	===============	0/0	100.00	99.24	vfdb_aeromonas_setB	WP_085942042	VFG038507 (tapF) type IV pilus biogenesis/stability protein pilW-like [Tap type IV pili (VF0475) - Adherence (VFC0001)] [Aeromonas veronii B565]	Adherence
21-AL00052.fasta	contig00019	33444	34193	-	nueA	1-762/762	========/======	2/18	98.03	86.93	vfdb_aeromonas_setB	WP_016351249	VFG038845 (nueA) NeuA protein [Polar flagella (VF0473) - Motility (VFC0204)] [Aeromonas hydrophila ML09-119]	Motility
21-AL00052.fasta	contig00021	25579	27783	+	tapV	1-2205/2205	===============	0/0	100.00	96.73	vfdb_aeromonas_setB	WP_005352766	VFG038503 (tapV) type IV pilus assembly protein TapV [Tap type IV pili (VF0475) - Adherence (VFC0001)] [Aeromonas veronii B565]	Adherence
21-AL00052.fasta	contig00028	25176	26495	-	hlyA	1-1320/1320	===============	0/0	100.00	98.94	vfdb_aeromonas_setB	WP_005334094	VFG038903 (hlyA) Hemolysin A [Hemolysin HlyA (VF0646) - Exotoxin (VFC0235)] [Aeromonas veronii B565]	Exotoxin
21-AL00052.fasta	contig00028	43128	44471	-	flrC	1-1344/1344	===============	0/0	100.00	96.13	vfdb_aeromonas_setB	WP_005350684	VFG038758 (flrC) transcriptional activator [Polar flagella (VF0473) - Motility (VFC0204)] [Aeromonas veronii B565]	Motility
21-AL00052.fasta	contig00028	44468	45502	-	flrB	1-1035/1035	===============	0/0	100.00	97.87	vfdb_aeromonas_setB	WP_005350683	VFG038762 (flrB) two-component sensor kinase [Polar flagella (VF0473) - Motility (VFC0204)] [Aeromonas veronii B565]	Motility
21-AL00052.fasta	contig00028	45609	47030	-	flrA	1-1422/1422	===============	0/0	100.00	95.78	vfdb_aeromonas_setB	WP_005350678	VFG038766 (flrA) FleQ protein [Polar flagella (VF0473) - Motility (VFC0204)] [Aeromonas veronii B565]	Motility
21-AL00052.fasta	contig00029	3950	4585	-	B565	1-636/636	===============	0/0	100.00	94.97	vfdb_aeromonas_setB	WP_005354346	VFG038907 (B565_RS04085) hemolysin III [Hemolysin III (VF0647) - Exotoxin (VFC0235)] [Aeromonas veronii B565]	Exotoxin
21-AL00052.fasta	contig00030	22118	22852	+	flmH	1-735/735	===============	0/0	100.00	90.61	vfdb_aeromonas_setB	WP_005300916	VFG038840 (flmH) short chain dehydrogenase/reductase family oxidoreductase [Polar flagella (VF0473) - Motility (VFC0204)] [Aeromonas hydrophila ML09-119]	Motility
21-AL00052.fasta	contig00044	4122	4995	+	motY	1-874/876	===============	0/0	99.77	87.87	vfdb_aeromonas_setB	WP_024944879	VFG038753 (motY) sodium-type flagellar protein MotY [Polar flagella (VF0473) - Motility (VFC0204)] [Aeromonas hydrophila ML09-119]	Motility

[truncated: 44 more sheets: 21-AL00065, 21-AL00066, 21-AL00068, 21-AL00070, 21-AL00072, 21-AL00075, 21-AL00076, 21-AL00078, 21-AL00079, 21-AL00080, 21-AL00081, 21-AL00082, 21-AL00083, 21-AL00084, 21-AL00085, 21-AL00086, 21-AL00088, 21-AL00091, 21-AL00095, 21-AL00096 …]
