# Supplementary material for: Emerging Aeromonas spp. infections in Europe: characterization of human clinical isolates from German patients
Source: Front Microbiol. 2024 Dec 18;15:1498180. doi: 10.3389/fmicb.2024.1498180 (PMC11688387; doi:10.3389/fmicb.2024.1498180)
Supplement: Supplementary file 4 [file Table_4.xlsx]

## Sheet: SNP distance matrices
A
	21-AL00012	21-AL00015	21-AL00018	21-AL00021	21-AL00065	21-AL00066	21-AL00072	21-AL00078	21-AL00086	21-AL00095	21-AL00103	21-AL00105	21-AL00110	21-AL00111	21-AL00113	21-AL00118	21-AL00139	NCTC 12244
21-AL00012	0	49177	57066	55536	57046	49728	51279	51398	53090	58256	56176	52955	46662	57435	54058	48860	53283	56119
21-AL00015	49177	0	55081	51769	50727	43989	48381	49669	50914	57013	54929	51177	47498	52513	51863	41199	50524	54232
21-AL00018	57066	55081	0	58620	57014	55667	55126	55815	54982	57722	54025	55204	53906	57178	57763	54853	52518	45800
21-AL00021	55536	51769	58620	0	56342	53634	52855	53973	55132	60127	57864	55350	54589	56720	56544	53737	55021	58244
21-AL00065	57046	50727	57014	56342	0	45506	53271	54296	55160	58668	57557	55185	52586	54476	22547	45129	54804	56387
21-AL00066	49728	43989	55667	53634	45506	0	50857	52120	52683	56460	56480	53045	40885	51130	45844	31081	52293	55182
21-AL00072	51279	48381	55126	52855	53271	50857	0	47137	48669	57537	55124	48946	51723	55155	54565	50357	49543	54454
21-AL00078	51398	49669	55815	53973	54296	52120	47137	0	49839	58830	56000	50132	52696	56476	55115	50948	50645	55326
21-AL00086	53090	50914	54982	55132	55160	52683	48669	49839	0	58469	56140	5672	53150	56633	55965	51956	50841	54356
21-AL00095	58256	57013	57722	60127	58668	56460	57537	58830	58469	0	59158	58614	55910	59800	58393	56545	57117	56891
21-AL00103	56176	54929	54025	57864	57557	56480	55124	56000	56140	59158	0	56234	55635	57740	58204	55549	54607	53312
21-AL00105	52955	51177	55204	55350	55185	53045	48946	50132	5672	58614	56234	0	52768	56379	56094	52033	51239	54421
21-AL00110	46662	47498	53906	54589	52586	40885	51723	52696	53150	55910	55635	52768	0	52236	49246	41718	52431	53160
21-AL00111	57435	52513	57178	56720	54476	51130	55155	56476	56633	59800	57740	56379	52236	0	53040	52580	55578	56147
21-AL00113	54058	51863	57763	56544	22547	45844	54565	55115	55965	58393	58204	56094	49246	53040	0	48234	55594	57112
21-AL00118	48860	41199	54853	53737	45129	31081	50357	50948	51956	56545	55549	52033	41718	52580	48234	0	50717	54525
21-AL00139	53283	50524	52518	55021	54804	52293	49543	50645	50841	57117	54607	51239	52431	55578	55594	50717	0	52532
NCTC 12244	56119	54232	45800	58244	56387	55182	54454	55326	54356	56891	53312	54421	53160	56147	57112	54525	52532	0
B
	21-AL00076	21-AL00082	21-AL00088	21-AL00091	21-AL00115	21-AL00116	21-AL00130	21-AL00137	21-AL00140	ATCC 7966
21-AL00076	0	103175	106208	100295	107559	104246	103171	102461	101737	100885
21-AL00082	103175	0	106748	98646	107719	104809	26	101452	100458	101607
21-AL00088	106208	106748	0	104549	106861	106387	106740	105992	106363	105586
21-AL00091	100295	98646	104549	0	105217	101536	98638	98863	97584	98350
21-AL00115	107559	107719	106861	105217	0	107960	107713	106274	106568	105940
21-AL00116	104246	104809	106387	101536	107960	0	104798	104286	104071	102261
21-AL00130	103171	26	106740	98638	107713	104798	0	101440	100462	101608
21-AL00137	102461	101452	105992	98863	106274	104286	101440	0	99952	100292
21-AL00140	101737	100458	106363	97584	106568	104071	100462	99952	0	100902
ATCC 7966	100885	101607	105586	98350	105940	102261	101608	100292	100902	0
C
	21-AL00013	21-AL00052	21-AL00068	21-AL00075	21-AL00080	21-AL00081	21-AL00083	21-AL00084	21-AL00085	21-AL00124	21-AL00128	21-AL00131	21-AL00133	21-AL00134	21-AL00136	21-AL00141	21-AL00142	21-AL00143	CECT 4257
21-AL00013	0	102872	102075	103929	100100	103844	99677	103429	102603	100622	102456	100279	102592	101926	99023	102069	101698	103327	98855
21-AL00052	102872	0	102617	105205	103118	105141	101173	103490	103454	103482	103445	101494	103434	103952	102508	103919	102859	104630	101015
21-AL00068	102075	102617	0	104310	101393	104711	99725	102079	102622	102473	102693	99623	102604	102633	100873	103417	102012	103990	100280
21-AL00075	103929	105205	104310	0	103208	64523	102490	104805	104968	103948	104762	102272	104968	104862	102801	103022	103705	64076	102789
21-AL00080	100100	103118	101393	103208	0	102904	99304	102392	101861	101348	101787	99868	101855	101468	99146	100053	100430	102654	98597
21-AL00081	103844	105141	104711	64523	102904	0	102763	105196	104289	103874	104266	102720	104291	104091	102076	103126	103729	54212	102331
21-AL00083	99677	101173	99725	102490	99304	102763	0	100578	99528	99862	99499	96904	99518	100791	97874	100880	98874	101462	97055
21-AL00084	103429	103490	102079	104805	102392	105196	100578	0	102888	103775	102628	101394	102868	102790	101921	103344	102072	104133	100552
21-AL00085	102603	103454	102622	104968	101861	104289	99528	102888	0	102549	18009	99534	78	102541	101072	103334	101759	103390	100105
21-AL00124	100622	103482	102473	103948	101348	103874	99862	103775	102549	0	102511	100687	102537	101025	99577	102571	102021	102926	98267
21-AL00128	102456	103445	102693	104762	101787	104266	99499	102628	18009	102511	0	99597	18007	102445	101005	103354	101678	103455	100158
21-AL00131	100279	101494	99623	102272	99868	102720	96904	101394	99534	100687	99597	0	99524	100744	98783	101301	100006	102096	98088
21-AL00133	102592	103434	102604	104968	101855	104291	99518	102868	78	102537	18007	99524	0	102535	101076	103317	101757	103386	100111
21-AL00134	101926	103952	102633	104862	101468	104091	100791	102790	102541	101025	102445	100744	102535	0	100124	102781	102278	103756	99897
21-AL00136	99023	102508	100873	102801	99146	102076	97874	101921	101072	99577	101005	98783	101076	100124	0	100810	100522	101361	97573
21-AL00141	102069	103919	103417	103022	100053	103126	100880	103344	103334	102571	103354	101301	103317	102781	100810	0	102348	102836	100387
21-AL00142	101698	102859	102012	103705	100430	103729	98874	102072	101759	102021	101678	100006	101757	102278	100522	102348	0	103028	99550
21-AL00143	103327	104630	103990	64076	102654	54212	101462	104133	103390	102926	103455	102096	103386	103756	101361	102836	103028	0	101797
CECT 4257	98855	101015	100280	102789	98597	102331	97055	100552	100105	98267	100158	98088	100111	99897	97573	100387	99550	101797	0
	0-499	500-4999	5000-9999	10000-49999	50000-99999	>100000
